# Supplementary material for: DNA methylation profiling identifies two distinct subgroups in breast cancers with low hormone receptor expression, mainly associated with HER2 amplification status
Source: Clin Epigenetics. 2021 Oct 3;13:184. doi: 10.1186/s13148-021-01176-5 (PMC8489064; doi:10.1186/s13148-021-01176-5)
Supplement: Supplementary file 3 — Additional file 3. Table S1: Sample annotation list for samples from the TCGA dataset. [file 13148_2021_1176_MOESM3_ESM.xlsx]

## Sheet: Tabelle1
Supplementary Table 1: Sample annotation list for samples from the TCGA dataset
TCGA ID	Sentrix ID	Sentrix Position	Subtype	AIMS	HER2 TCGA	ER TCGA	PR TCGA	Heatmap Cluster	ESTIMATE	ABSOLUTE	LUMP	HE	CPE
TCGA-E9-A22D	6042324006	R02C02	HR+/HER2+	LumB	Positive	10-19%	1-10%	HR+ Cluster 2	0.5592	0.28	0.7285	0.85	0.5721
TCGA-E9-A22E	6042324006	R01C02	HR+/HER2+	LumB	Positive	10-19%	1-10%	HR+ Cluster 2	0.5708	0.42	0.894	0.75	0.6539
TCGA-E9-A3X8	7796806032	R05C02	HR+/HER2+	LumA	Positive	20-29%	20-29%	HR+ Cluster 2	0.6356	NA	0.7512	0.8	0.6126
TCGA-JL-A3YW	7796806088	R03C02	HR+/HER2+	Her2	Positive	30-39%	30-39%	HR+ Cluster 1	0.5418	NA	0.7449	0.8	0.6126
TCGA-JL-A3YX	7796806055	R05C01	HR+/HER2+	LumA	Positive	30-39%	30-39%	HR+ Cluster 1	0.8961	NA	0.8959	0.8	0.8694
TCGA-OL-A5RZ	9305216132	R04C02	HR+/HER2+	Her2	Positive	30-39%	<1%	HR+ Cluster 1	0.9256	NA	0.9219	0.75	0.9095
TCGA-OL-A5S0	9305216146	R02C02	HR+/HER2+	Basal	Positive	30-39%	<1%	TNBC Cluster	0.7036	NA	0.6785	0.6	0.657
TCGA-AC-A3W5	7796806109	R06C01	HR+/HER2+	Her2	Positive	50-59%	30-39%	HR+ Cluster 1	0.548	0.48	0.787	0.75	0.6823
TCGA-EW-A424	8784241059	R02C02	HR+/HER2+	LumA	Positive	50-59%	50-59%	HR+ Cluster 1	0.8593	NA	0.9472	0.7	0.8806
TCGA-EW-A6S9	9422491072	R04C01	HR+/HER2+	Her2	Positive	50-59%	50-59%	HR+ Cluster 1	0.8134	NA	0.8852	0.8	0.7571
TCGA-AQ-A04L	6005486017	R02C01	HR+/HER2+	Her2	Positive	60-69%	<1%	HR+ Cluster 1	0.8186	0.76	0.9732	0.85	0.8262
TCGA-AO-A03L	6005486021	R03C02	HR+/HER2+	LumB	Positive	70-79%	10-19%	HR+ Cluster 1	0.7555	0.52	0.8408	0.7	0.7349
TCGA-AQ-A0Y5	6042316100	R01C02	HR+/HER2+	LumA	Positive	70-79%	40-49%	HR+ Cluster 1	0.7399	0.5	0.887	0.425	0.7019
TCGA-AR-A2LJ	6285633051	R04C02	HR+/HER2+	LumA	Positive	70-79%	70-79%	HR+ Cluster 2	0.5797	0.4	0.7678	0.7	0.652
TCGA-A2-A0SY	6004791004	R03C02	HR+/HER2+	LumA	Positive	80-89%	40-49%	HR+ Cluster 1	0.6504	0.65	0.8569	0.75	0.8188
TCGA-E9-A295	6229009066	R04C02	HR+/HER2+	LumA	Positive	80-89%	80-89%	HR+ Cluster 1	0.8175	0.47	0.8883	0.6	0.7547
TCGA-AQ-A1H2	6026818132	R04C02	HR+/HER2+	LumA	Positive	90-99%	10-19%	HR+ Cluster 1	0.8658	0.89	0.9361	0.6	0.894
TCGA-AC-A3YI	7796806090	R02C02	HR+/HER2+	Normal	Positive	90-99%	20-29%	HR+ Cluster 2	0.7028	NA	0.7162	0.8	0.607
TCGA-AQ-A04H	6005486012	R02C01	HR+/HER2+	LumB	Positive	90-99%	20-29%	HR+ Cluster 1	0.8915	0.72	0.9464	0.85	0.8719
TCGA-AN-A0XV	6005486018	R03C02	HR+/HER2+	LumA	Positive	90-99%	30-39%	HR+ Cluster 1	0.7579	0.59	0.862	0.75	0.7121
TCGA-AO-A12G	6005486017	R04C02	HR+/HER2+	LumA	Positive	90-99%	30-39%	HR+ Cluster 1	0.7832	0.68	0.9098	0.8	0.8106
TCGA-AO-A12C	6005486017	R03C02	HR+/HER2+	LumA	Positive	90-99%	40-49%	HR+ Cluster 1	0.7799	NA	1	0.8	0.8583
TCGA-AC-A23C	6057833142	R03C01	HR+/HER2+	LumB	Positive	90-99%	50-59%	HR+ Cluster 1	0.7355	0.48	0.6805	0.85	0.6347
TCGA-GM-A2DA	6929718043	R01C02	HR+/HER2+	LumA	Positive	90-99%	50-59%	HR+ Cluster 2	0.6305	0.52	0.6607	0.85	0.646
TCGA-A1-A0SN	6026818102	R05C02	HR+/HER2+	LumB	Positive	90-99%	60-69%	HR+ Cluster 1	0.6933	0.5	0.7542	0.8	0.6915
TCGA-BH-A0C0	6005486023	R06C01	HR+/HER2+	LumB	Positive	90-99%	60-69%	HR+ Cluster 2	0.6223	0.27	0.5586	0.85	0.5068
TCGA-AC-A3QQ	7796806103	R02C02	HR+/HER2+	LumA	Positive	90-99%	70-79%	HR+ Cluster 1	0.7777	0.72	0.8461	0.85	0.7771
TCGA-AC-A23G	6285633072	R05C01	HR+/HER2+	Normal	Positive	90-99%	80-89%	HR+ Cluster 2	0.5943	0.22	0.7556	0.65	0.5808
TCGA-AC-A3TN	7796806103	R05C01	HR+/HER2+	LumA	Positive	90-99%	80-89%	HR+ Cluster 1	0.8557	0.79	0.9411	0.7	0.8632
TCGA-A7-A2KD	7786923105	R05C01	HR+/HER2+	LumB	Positive	90-99%	90-99%	HR+ Cluster 2	0.6965	0.55	0.7953	0.8	0.6932
TCGA-AN-A0XW	6005486005	R02C02	HR+/HER2+	LumB	Positive	90-99%	90-99%	HR+ Cluster 2	0.5352	0.51	0.7588	0.825	0.6989
TCGA-EW-A1IW	6026818129	R02C01	HR+/HER2+	LumA	Positive	90-99%	90-99%	HR+ Cluster 2	0.7831	0.57	0.7847	0.7	0.7313
TCGA-EW-A1J3	6026818128	R05C01	HR+/HER2+	LumA	Positive	90-99%	90-99%	HR+ Cluster 1	0.8455	0.8	0.8772	0.9	0.8455
TCGA-EW-A1PD	6026818055	R04C02	HR+/HER2+	LumB	Positive	90-99%	90-99%	HR+ Cluster 2	0.7962	0.6	0.8712	0.7	0.7402
TCGA-LL-A5YM	9305216132	R05C02	HR+/HER2+	LumB	Positive	90-99%	90-99%	HR+ Cluster 1	0.8299	NA	0.8812	0.9	0.8806
TCGA-LL-A5YN	9305216147	R02C01	HR+/HER2+	LumA	Positive	90-99%	90-99%	HR+ Cluster 2	0.6156	NA	0.5263	0.7	0.4885
TCGA-A2-A0YG	6005486005	R01C02	HR+/HER2+	Her2	Positive	90-99%	1-10%	HR+ Cluster 1	0.8808	0.6	0.9033	0.8	0.7976
TCGA-AC-A2FB	6057833159	R03C02	HR+/HER2+	LumA	Positive	90-99%	1-10%	HR+ Cluster 2	0.5372	0.23	0.5493	0.7	0.4436
TCGA-AO-A0JM	6005486019	R03C01	HR+/HER2+	LumB	Positive	90-99%	1-10%	HR+ Cluster 1	0.7734	0.55	0.8888	0.85	0.7582
TCGA-EW-A1OZ	6026818055	R06C01	HR+/HER2+	LumB	Positive	90-99%	<1%	HR+ Cluster 1	0.7632	0.63	0.8908	0.75	0.8205
TCGA-LL-A5YL	9283265058	R04C02	HR+/HER2+	LumA	Positive	90-99%	<1%	HR+ Cluster 1	0.7509	NA	0.8026	0.6	0.7466
TCGA-LL-A7T0	9426020160	R04C02	HR+/HER2+	LumB	Positive	90-99%	1-10%	HR+ Cluster 1	0.8271	NA	0.8545	0.6	0.836
TCGA-A7-A26H	6057833159	R01C01	HR+/HER2+	LumA	Positive	90-99%	<1%	HR+ Cluster 1	0.7112	0.62	0.81	0.8	0.7811
TCGA-A7-A4SF	8784241046	R06C02	HR+/HER2+	LumB	Positive	90-99%	<1%	HR+ Cluster 1	0.8619	NA	0.7575	0.68	0.7498
TCGA-E9-A22H	6042324005	R02C01	HR+/HER2+	LumB	Positive	1-10%	10-19%	HR+ Cluster 2	0.8431	0.74	0.7962	0.7	0.7964
TCGA-AO-A126	6005486012	R05C02	HR+/HER2-	LumA	Negative	10-19%	10-19%	HR+ Cluster 1	0.722	0.74	0.9965	0.85	0.8614
TCGA-AR-A1AK	6042324035	R02C02	HR+/HER2-	Normal	Negative	10-19%	10-19%	HR+ Cluster 2	0.6167	0.46	0.823	0.8	0.5835
TCGA-AR-A24K	6057833134	R02C02	HR+/HER2-	LumB	Negative	10-19%	10-19%	HR+ Cluster 1	0.913	0.78	0.9864	0.75	0.8974
TCGA-AR-A24L	6057833159	R04C01	HR+/HER2-	LumB	Negative	10-19%	10-19%	HR+ Cluster 2	0.7817	0.59	0.8305	0.8	0.7182
TCGA-AR-A24M	6057833155	R01C01	HR+/HER2-	LumA	Negative	10-19%	10-19%	HR+ Cluster 2	0.7678	0.67	0.9168	0.75	0.7982
TCGA-AR-A24N	6057833155	R05C01	HR+/HER2-	LumB	Negative	10-19%	10-19%	HR+ Cluster 1	0.8116	0.77	0.915	0.85	0.8511
TCGA-AR-A24P	6057833141	R02C02	HR+/HER2-	LumA	Negative	10-19%	10-19%	HR+ Cluster 2	0.7653	0.64	0.853	0.8	0.7805
TCGA-AR-A24R	6057833141	R04C02	HR+/HER2-	LumB	Negative	10-19%	10-19%	HR+ Cluster 1	0.797	0.56	0.8296	0.9	0.7847
TCGA-AR-A24T	6057833141	R05C01	HR+/HER2-	LumA	Negative	10-19%	10-19%	HR+ Cluster 2	0.6642	0.52	0.8577	0.8	0.746
TCGA-E2-A56Z	9283265077	R06C02	HR+/HER2-	LumB	Negative	10-19%	1-10%	HR+ Cluster 1	0.9012	NA	0.9317	0.9	0.8763
TCGA-LL-A73Z	9422492113	R02C01	HR+/HER2-	Normal	Negative	10-19%	1-10%	HR+ Cluster 2	0.6808	NA	0.785	0.7	0.577
TCGA-AR-A0U3	6005486018	R05C01	HR+/HER2-	LumB	Negative	10-19%	1-10%	HR+ Cluster 1	0.8954	0.79	0.943	0.775	0.8902
TCGA-AC-A5EH	9305216132	R01C02	HR+/HER2-	Her2	Negative	80-89%	<1%	HR+ Cluster 2	0.7072	NA	0.7665	0.65	0.7604
TCGA-AC-A2FF	6057833159	R06C02	HR+/HER2-	Normal	Negative	30-39%	70-79%	HR+ Cluster 2	0.5705	NA	0.6868	0.8	0.6667
TCGA-OL-A6VR	9422491072	R06C01	HR+/HER2-	LumA	Negative	30-39%	90-99%	HR+ Cluster 2	0.9484	NA	0.9641	0.75	0.9404
TCGA-A2-A0CO	7796806103	R06C01	HR+/HER2-	Normal	Negative	40-49%	20-29%	HR+ Cluster 2	0.5726	0.63	0.7523	0.55	0.7228
TCGA-GM-A2DM	6929718030	R06C01	HR+/HER2-	LumA	Negative	40-49%	30-39%	HR+ Cluster 2	0.8489	0.72	0.7902	0.9	0.7968
TCGA-A2-A0CK	7796806103	R02C01	HR+/HER2-	LumA	Negative	40-49%	80-89%	HR+ Cluster 2	0.7783	0.52	0.8739	0.75	0.7057
TCGA-BH-A0GY	6005486021	R01C02	HR+/HER2-	Her2	Negative	40-49%	90-99%	HR+ Cluster 1	0.7835	0.49	0.8167	0.7	0.7539
TCGA-A1-A0SI	6026818055	R03C02	HR+/HER2-	Her2	Negative	50-59%	10-19%	HR+ Cluster 2	0.6459	0.54	0.7557	0.75	0.6438
TCGA-BH-A0HI	6004791010	R05C02	HR+/HER2-	LumA	Negative	50-59%	40-49%	HR+ Cluster 2	0.7785	0.7	0.8983	0.8	0.8536
TCGA-EW-A6SC	9422492089	R05C02	HR+/HER2-	LumA	Negative	50-59%	40-49%	HR+ Cluster 2	0.7187	NA	0.8458	0.9	0.6285
TCGA-BH-A0H6	6005486019	R02C02	HR+/HER2-	LumA	Negative	50-59%	60-69%	HR+ Cluster 2	0.8294	0.76	0.9672	0.775	0.8311
TCGA-AO-A125	6005486013	R03C01	HR+/HER2-	LumA	Negative	50-59%	90-99%	HR+ Cluster 1	0.9687	0.96	1	0.96	0.984
TCGA-B6-A40C	7796806090	R01C02	HR+/HER2-	LumB	Negative	50-59%	90-99%	HR+ Cluster 1	0.7494	NA	0.8645	0.8	0.7913
TCGA-BH-A0H0	6005486014	R06C01	HR+/HER2-	LumB	Negative	50-59%	1-10%	HR+ Cluster 1	0.9131	0.88	0.9793	0.9	0.9449
TCGA-EW-A423	8784241059	R06C02	HR+/HER2-	LumA	Negative	90-99%	<1%	HR+ Cluster 1	0.8129	NA	0.9179	0.95	0.7564
TCGA-EW-A6SA	9422492113	R01C01	HR+/HER2-	LumB	Negative	50-59%	<1%	HR+ Cluster 1	0.9668	NA	0.9785	0.8	0.9654
TCGA-AC-A2BM	7786923105	R04C02	HR+/HER2-	LumB	Negative	60-69%	10-19%	HR+ Cluster 1	0.8085	0.57	0.7782	0.9	0.727
TCGA-BH-A0DQ	6004791004	R04C01	HR+/HER2-	LumA	Negative	60-69%	70-79%	HR+ Cluster 2	0.7026	0.63	0.8903	0.75	0.7869
TCGA-A2-A04R	6005486005	R04C02	HR+/HER2-	LumB	Negative	60-69%	80-89%	HR+ Cluster 1	0.9039	0.88	0.9982	0.925	0.9501
TCGA-A2-A0CR	7796806103	R05C02	HR+/HER2-	LumA	Negative	60-69%	80-89%	HR+ Cluster 2	0.4458	NA	0.5355	0.75	0.4889
TCGA-V7-A7HQ	9422491072	R05C02	HR+/HER2-	LumA	Negative	60-69%	80-89%	HR+ Cluster 2	0.8283	NA	0.9088	0.7	0.7774
TCGA-A1-A0SJ	6004791006	R04C02	HR+/HER2-	LumA	Negative	70-79%	10-19%	HR+ Cluster 1	0.8162	0.61	0.893	0.6	0.7984
TCGA-D8-A4Z1	8784241036	R04C02	HR+/HER2-	Normal	Negative	70-79%	10-19%	HR+ Cluster 2	0.7735	NA	0.8283	0.7	0.7466
TCGA-BH-A0H7	6005486021	R05C01	HR+/HER2-	LumA	Negative	70-79%	30-39%	HR+ Cluster 1	0.7939	0.63	0.9561	0.725	0.7534
TCGA-A2-A0EN	6004791006	R05C02	HR+/HER2-	LumA	Negative	70-79%	50-59%	HR+ Cluster 2	0.4879	0.41	0.6513	0.85	0.5883
TCGA-A7-A4SB	8784241036	R06C02	HR+/HER2-	LumA	Negative	70-79%	50-59%	HR+ Cluster 2	0.8789	NA	0.937	0.8	0.846
TCGA-BH-A0E1	6005486014	R03C02	HR+/HER2-	LumB	Negative	70-79%	50-59%	HR+ Cluster 2	0.8676	0.75	0.9742	0.825	0.8524
TCGA-A2-A1FX	6026818128	R02C02	HR+/HER2-	LumB	Negative	70-79%	60-69%	HR+ Cluster 1	0.7609	0.72	0.8233	0.9	0.8364
TCGA-AO-A03M	6005486017	R05C02	HR+/HER2-	Her2	Negative	70-79%	60-69%	HR+ Cluster 2	0.7194	0.32	0.6925	0.8	0.6514
TCGA-A7-A426	8784241071	R01C02	HR+/HER2-	LumA	Negative	70-79%	70-79%	HR+ Cluster 2	0.7741	NA	0.8565	0.8	0.7037
TCGA-AR-A1AL	6042324072	R01C01	HR+/HER2-	LumA	Negative	70-79%	70-79%	HR+ Cluster 2	0.7376	0.42	0.8481	0.8	0.6334
TCGA-AR-A1AN	6042324072	R03C02	HR+/HER2-	LumA	Negative	70-79%	70-79%	HR+ Cluster 2	0.7189	0.55	0.8451	0.8	0.6708
TCGA-AR-A1AS	6042324035	R04C02	HR+/HER2-	LumB	Negative	70-79%	70-79%	HR+ Cluster 1	0.8584	0.76	0.9527	0.9	0.8509
TCGA-AR-A1AU	6042324037	R05C02	HR+/HER2-	LumA	Negative	70-79%	70-79%	HR+ Cluster 2	0.8189	0.51	0.9182	0.8	0.7646
TCGA-AR-A1AV	6042324070	R03C02	HR+/HER2-	LumB	Negative	70-79%	70-79%	HR+ Cluster 1	0.8391	0.65	0.9588	0.6	0.7856
TCGA-AR-A1AW	6042324035	R03C02	HR+/HER2-	LumB	Negative	70-79%	70-79%	HR+ Cluster 2	0.408	0.24	0.4436	0.7	0.3857
TCGA-AR-A2LL	6929718014	R06C02	HR+/HER2-	LumB	Negative	70-79%	70-79%	HR+ Cluster 1	0.7918	0.71	0.8268	0.75	0.8337
TCGA-AR-A2LM	6929718030	R02C02	HR+/HER2-	LumA	Negative	70-79%	70-79%	HR+ Cluster 2	0.7199	0.58	0.8597	0.75	0.7744
TCGA-AR-A2LN	6929718043	R04C01	HR+/HER2-	Normal	Negative	70-79%	70-79%	HR+ Cluster 2	0.6576	0.42	0.7825	0.75	0.6702
TCGA-BH-A0DS	6005486019	R06C02	HR+/HER2-	LumA	Negative	70-79%	70-79%	HR+ Cluster 1	0.7161	0.63	0.9049	0.775	0.7423
TCGA-D8-A1J8	6026818129	R05C02	HR+/HER2-	LumB	Negative	70-79%	70-79%	HR+ Cluster 1	0.6757	0.69	0.75	0.9	0.7215
TCGA-D8-A1JT	6026818144	R01C01	HR+/HER2-	LumB	Negative	70-79%	70-79%	HR+ Cluster 1	0.8822	0.89	0.9058	0.8	0.9024
TCGA-D8-A73U	9422491074	R04C01	HR+/HER2-	LumA	Negative	70-79%	70-79%	HR+ Cluster 2	0.3586	NA	0.4716	0.65	0.4138
TCGA-D8-A73X	9422492089	R03C02	HR+/HER2-	LumA	Negative	70-79%	70-79%	HR+ Cluster 1	0.7993	NA	0.9451	0.75	0.7466
TCGA-XX-A89A	9630789227	R06C02	HR+/HER2-	Normal	Negative	70-79%	70-79%	HR+ Cluster 2	0.5118	NA	0.6357	0.65	0.6067
TCGA-BH-A2L8	6929718043	R06C02	HR+/HER2-	LumA	Negative	70-79%	80-89%	HR+ Cluster 2	0.5823	NA	0.5942	0.75	0.5579
TCGA-A2-A0YL	6005486005	R01C01	HR+/HER2-	LumA	Negative	70-79%	90-99%	HR+ Cluster 2	0.7417	0.33	0.8562	0.775	0.7032
TCGA-AC-A3QP	7796806032	R04C02	HR+/HER2-	Normal	Negative	70-79%	90-99%	HR+ Cluster 2	0.654	NA	0.8036	0.6	0.804
TCGA-OL-A66K	9283265077	R02C02	HR+/HER2-	LumA	Negative	70-79%	90-99%	HR+ Cluster 1	0.818	NA	0.9201	0.7	0.836
TCGA-BH-A0HK	6005486019	R01C01	HR+/HER2-	LumA	Negative	70-79%	<1%	HR+ Cluster 1	0.7649	0.78	0.9163	0.925	0.8357
TCGA-A1-A0SB	6026818055	R01C01	HR+/HER2-	Normal	Negative	70-79%	<1%	TNBC Cluster	0.944	NA	0.9132	0.825	0.9328
TCGA-A2-A25D	6229009066	R01C02	HR+/HER2-	Her2	Negative	90-99%	<1%	HR+ Cluster 1	0.647	0.57	0.6707	0.8	0.6756
TCGA-A7-A13H	7796806103	R01C02	HR+/HER2-	LumA	Negative	80-89%	30-39%	HR+ Cluster 2	0.6596	0.44	0.7678	0.625	0.671
TCGA-AO-A12E	6005486017	R05C01	HR+/HER2-	LumA	Negative	80-89%	40-49%	HR+ Cluster 1	0.7656	0.56	0.9121	0.75	0.6979
TCGA-AO-A1KP	6026818144	R02C02	HR+/HER2-	LumB	Negative	80-89%	40-49%	HR+ Cluster 1	0.935	0.89	1	0.8	0.9611
TCGA-BH-A0BA	6005486021	R06C02	HR+/HER2-	LumA	Negative	80-89%	40-49%	HR+ Cluster 1	0.7944	0.48	0.8945	0.87	0.7278
TCGA-BH-A0HX	6005486021	R02C02	HR+/HER2-	LumB	Negative	80-89%	50-59%	HR+ Cluster 1	0.7994	0.6	0.8939	0.7	0.7759
TCGA-A2-A0YH	6005486005	R06C01	HR+/HER2-	LumB	Negative	80-89%	70-79%	HR+ Cluster 2	0.6001	0.44	0.6585	0.75	0.6068
TCGA-AQ-A7U7	9426020160	R01C01	HR+/HER2-	LumA	Negative	80-89%	80-89%	HR+ Cluster 2	0.4054	NA	0.5635	0.6	0.5218
TCGA-BH-A0DP	6005486021	R04C02	HR+/HER2-	LumA	Negative	80-89%	80-89%	HR+ Cluster 2	0.7037	0.42	0.8565	0.7	0.655
TCGA-E2-A1L9	6026818129	R06C02	HR+/HER2-	LumA	Negative	80-89%	80-89%	HR+ Cluster 2	0.6585	0.59	0.8376	0.8	0.7831
TCGA-A1-A0SE	6004791006	R02C01	HR+/HER2-	LumA	Negative	80-89%	90-99%	HR+ Cluster 2	0.8318	0.3	0.9158	0.75	0.7979
TCGA-A2-A4RW	8784241046	R02C02	HR+/HER2-	LumA	Negative	80-89%	90-99%	HR+ Cluster 2	0.7767	NA	0.7663	0.6	0.7072
TCGA-AR-A24X	6057833159	R03C01	HR+/HER2-	LumA	Negative	80-89%	90-99%	HR+ Cluster 1	0.8168	0.72	0.8302	0.85	0.7985
TCGA-B6-A401	7796806088	R05C02	HR+/HER2-	LumA	Negative	80-89%	90-99%	HR+ Cluster 2	0.7525	NA	0.6797	0.85	0.6744
TCGA-GM-A3XN	7796806032	R02C02	HR+/HER2-	LumA	Negative	80-89%	90-99%	HR+ Cluster 2	0.6625	NA	0.7417	0.82	0.7312
TCGA-AR-A24V	6057833155	R03C02	HR+/HER2-	LumA	Negative	80-89%	1-10%	HR+ Cluster 1	0.6372	0.52	0.851	0.85	0.746
TCGA-A2-A0EP	7796806055	R02C01	HR+/HER2-	LumA	Negative	80-89%	<1%	HR+ Cluster 2	0.291	NA	0.4183	0.75	0.3512
TCGA-A7-A4SA	8784241036	R06C01	HR+/HER2-	LumA	Negative	80-89%	<1%	HR+ Cluster 2	0.6506	NA	0.7207	0.75	0.7065
TCGA-BH-A0HP	6004791006	R03C02	HR+/HER2-	LumA	Negative	80-89%	<1%	HR+ Cluster 2	0.7501	0.5	0.8952	0.775	0.6866
TCGA-OL-A66N	9283265014	R01C02	HR+/HER2-	Normal	Negative	80-89%	<1%	HR+ Cluster 1	0.7293	NA	0.8238	0.7	0.6573
TCGA-A2-A0SV	6004791004	R01C01	HR+/HER2-	LumB	Negative	90-99%	10-19%	HR+ Cluster 1	0.6899	0.46	0.8205	0.925	0.6729
TCGA-A2-A25B	6057833142	R01C01	HR+/HER2-	LumB	Negative	90-99%	10-19%	HR+ Cluster 1	0.7639	NA	0.8562	0.8	0.8657
TCGA-AO-A0JG	6004791004	R02C01	HR+/HER2-	LumA	Negative	90-99%	10-19%	HR+ Cluster 1	0.7066	0.54	0.7981	0.725	0.7331
TCGA-A2-A25C	6057833155	R04C01	HR+/HER2-	LumB	Negative	90-99%	20-29%	HR+ Cluster 2	0.7799	0.65	0.811	0.82	0.7454
TCGA-AC-A3W6	7796806103	R06C02	HR+/HER2-	LumA	Negative	90-99%	20-29%	HR+ Cluster 2	0.5609	0.36	0.6597	0.8	0.5696
TCGA-GM-A3NY	7786923105	R01C01	HR+/HER2-	LumA	Negative	90-99%	20-29%	HR+ Cluster 1	0.8439	0.75	0.9202	0.85	0.8363
TCGA-LL-A6FP	9283265014	R02C02	HR+/HER2-	LumA	Negative	90-99%	20-29%	HR+ Cluster 1	0.9617	NA	0.9375	0.8	0.9584
TCGA-MS-A51U	8784241036	R03C01	HR+/HER2-	LumA	Negative	90-99%	20-29%	HR+ Cluster 2	0.7457	NA	0.785	0.65	0.7466
TCGA-A7-A3RF	7796806109	R02C01	HR+/HER2-	LumB	Negative	90-99%	30-39%	HR+ Cluster 2	0.9155	0.83	0.8553	0.75	0.8802
TCGA-BH-A0B8	6005486019	R04C02	HR+/HER2-	LumA	Negative	90-99%	30-39%	HR+ Cluster 1	0.8571	0.87	0.9827	0.85	0.9342
TCGA-BH-A0BC	6004791006	R04C01	HR+/HER2-	LumA	Negative	90-99%	30-39%	HR+ Cluster 2	0.6221	0.6	0.8221	0.8	0.7727
TCGA-BH-A0H9	6005486021	R01C01	HR+/HER2-	LumA	Negative	90-99%	30-39%	HR+ Cluster 2	0.8872	0.35	0.7934	0.7	0.747
TCGA-BH-A0HB	6005486021	R02C01	HR+/HER2-	LumB	Negative	90-99%	30-39%	HR+ Cluster 1	0.7387	0.65	0.817	0.7	0.7964
TCGA-GM-A5PV	9305216146	R04C02	HR+/HER2-	LumA	Negative	90-99%	30-39%	HR+ Cluster 2	0.8875	NA	0.8302	0.65	0.8352
TCGA-AO-A0JD	6005486023	R03C02	HR+/HER2-	LumB	Negative	90-99%	40-49%	HR+ Cluster 2	0.8938	0.45	0.7055	0.8	0.7512
TCGA-AO-A1KT	6026818139	R06C02	HR+/HER2-	LumB	Negative	90-99%	40-49%	HR+ Cluster 1	0.7733	0.59	0.8146	0.85	0.7696
TCGA-BH-A0DH	6004791010	R06C02	HR+/HER2-	LumA	Negative	90-99%	40-49%	HR+ Cluster 1	0.8317	0.76	0.8955	0.85	0.8597
TCGA-GM-A2D9	6929718043	R02C02	HR+/HER2-	LumA	Negative	90-99%	40-49%	HR+ Cluster 1	0.7818	0.73	0.8809	0.85	0.8679
TCGA-S3-A6ZF	9422492089	R01C02	HR+/HER2-	LumB	Negative	90-99%	40-49%	HR+ Cluster 1	0.7924	NA	0.7501	0.6	0.7286
TCGA-AO-A0JC	6005486014	R01C01	HR+/HER2-	Her2	Negative	90-99%	50-59%	HR+ Cluster 2	0.3548	NA	0.2316	0.9	0.1344
TCGA-E9-A54Y	8784241046	R03C02	HR+/HER2-	LumB	Negative	90-99%	50-59%	HR+ Cluster 1	NA	NA	0.8708	0.7	0.8148
TCGA-EW-A1PC	7786923105	R05C02	HR+/HER2-	Her2	Negative	90-99%	50-59%	HR+ Cluster 1	0.9165	0.81	0.9722	0.85	0.914
TCGA-OL-A66J	9283265058	R05C02	HR+/HER2-	LumA	Negative	90-99%	50-59%	HR+ Cluster 1	0.7669	NA	0.7959	0.8	0.7019
TCGA-A2-A0T4	6004791020	R03C01	HR+/HER2-	LumA	Negative	90-99%	60-69%	HR+ Cluster 2	0.6565	0.49	0.772	0.8	0.6972
TCGA-A2-A0YI	6005486012	R03C01	HR+/HER2-	LumA	Negative	90-99%	60-69%	HR+ Cluster 2	0.5931	0.44	0.7629	0.775	0.6682
TCGA-AC-A5XU	9305216147	R01C01	HR+/HER2-	LumB	Negative	90-99%	60-69%	HR+ Cluster 1	0.8301	NA	0.8712	0.65	0.7798
TCGA-AO-A0JB	6005486014	R02C02	HR+/HER2-	Normal	Negative	90-99%	60-69%	HR+ Cluster 1	0.8042	0.74	0.8454	0.75	0.8334
TCGA-B6-A408	8784241071	R05C01	HR+/HER2-	LumA	Negative	90-99%	60-69%	HR+ Cluster 1	0.6921	NA	0.8016	0.75	0.8016
TCGA-A2-A0T7	6004791010	R06C01	HR+/HER2-	Normal	Negative	90-99%	70-79%	HR+ Cluster 1	0.7746	0.49	0.8685	0.8	0.7923
TCGA-A2-A3KD	6285633072	R05C02	HR+/HER2-	LumA	Negative	90-99%	70-79%	HR+ Cluster 2	0.8346	0.5	0.8544	0.9	0.8248
TCGA-A7-A425	8784241071	R06C01	HR+/HER2-	LumA	Negative	90-99%	70-79%	HR+ Cluster 2	0.7181	NA	0.8115	0.85	0.8133
TCGA-AO-A0JF	6005486023	R04C01	HR+/HER2-	LumA	Negative	90-99%	70-79%	HR+ Cluster 2	0.6007	0.74	0.7434	0.8	0.7511
TCGA-AO-A0JJ	6005486014	R04C01	HR+/HER2-	LumA	Negative	90-99%	70-79%	HR+ Cluster 2	0.5735	0.51	0.8083	0.7	0.6854
TCGA-AQ-A54O	8784241047	R01C01	HR+/HER2-	LumA	Negative	90-99%	70-79%	HR+ Cluster 2	0.8438	NA	0.8937	0.8	0.7984
TCGA-BH-A0BJ	6005486014	R05C01	HR+/HER2-	LumA	Negative	90-99%	70-79%	HR+ Cluster 2	0.7386	0.37	0.8453	0.7	0.7458
TCGA-W8-A86G	9630789227	R04C02	HR+/HER2-	Normal	Negative	90-99%	70-79%	HR+ Cluster 2	0.884	NA	0.9221	0.8	0.8806
TCGA-XX-A899	9630789227	R05C01	HR+/HER2-	Normal	Negative	90-99%	70-79%	HR+ Cluster 2	0.5618	NA	0.6359	0.65	0.6069
TCGA-A2-A0YD	6005486025	R04C02	HR+/HER2-	LumA	Negative	90-99%	80-89%	HR+ Cluster 2	0.6129	0.5	0.8334	0.9	0.7142
TCGA-A2-A259	6229009059	R06C02	HR+/HER2-	LumA	Negative	90-99%	80-89%	HR+ Cluster 2	0.7357	0.44	0.7769	0.85	0.6159
TCGA-A7-A5ZW	9283265077	R06C01	HR+/HER2-	Normal	Negative	90-99%	80-89%	HR+ Cluster 2	0.6952	NA	0.8301	0.7	0.7466
TCGA-AC-A62Y	9283265077	R04C01	HR+/HER2-	LumA	Negative	90-99%	80-89%	HR+ Cluster 2	0.709	NA	0.7981	0.7	0.7913
TCGA-AO-A1KQ	6026818128	R03C01	HR+/HER2-	LumB	Negative	90-99%	80-89%	HR+ Cluster 2	0.7672	0.61	0.7333	0.9	0.7314
TCGA-AQ-A1H3	6026818139	R06C01	HR+/HER2-	LumA	Negative	90-99%	80-89%	HR+ Cluster 1	0.7464	0.59	0.7536	0.8	0.7233
TCGA-BH-A0GZ	6005486021	R04C01	HR+/HER2-	LumA	Negative	90-99%	80-89%	HR+ Cluster 1	0.816	0.7	0.9383	0.825	0.7978
TCGA-E2-A106	6005486017	R06C02	HR+/HER2-	LumA	Negative	90-99%	80-89%	HR+ Cluster 1	0.9366	NA	0.9579	0.75	0.9548
TCGA-E9-A227	6042324011	R02C01	HR+/HER2-	LumA	Negative	90-99%	80-89%	HR+ Cluster 2	0.6917	0.56	0.6461	0.8	0.6158
TCGA-LL-A6FQ	9283265014	R06C01	HR+/HER2-	LumA	Negative	90-99%	80-89%	HR+ Cluster 1	0.8321	NA	0.9508	0.75	0.7826
TCGA-OL-A5RU	9305216132	R05C01	HR+/HER2-	LumA	Negative	90-99%	80-89%	HR+ Cluster 2	0.702	NA	0.6242	0.65	0.6058
TCGA-OL-A66H	9283265058	R06C02	HR+/HER2-	LumA	Negative	90-99%	80-89%	HR+ Cluster 2	0.6953	NA	0.7798	0.7	0.7466
TCGA-S3-A6ZG	9422492113	R05C01	HR+/HER2-	LumB	Negative	90-99%	80-89%	HR+ Cluster 1	0.8259	NA	0.8993	0.6	0.7741
TCGA-S3-A6ZH	9422492089	R06C02	HR+/HER2-	LumB	Negative	90-99%	80-89%	HR+ Cluster 1	0.8964	NA	0.9252	0.85	0.8698
TCGA-A1-A0SF	6026818102	R01C01	HR+/HER2-	LumA	Negative	90-99%	90-99%	HR+ Cluster 1	0.7593	0.44	0.7694	0.7	0.7237
TCGA-A1-A0SQ	6026818055	R01C02	HR+/HER2-	LumA	Negative	90-99%	90-99%	HR+ Cluster 2	0.8652	0.81	0.8406	0.825	0.8417
TCGA-A1-A0SG	6026818102	R06C01	HR+/HER2-	LumA	Negative	90-99%	90-99%	HR+ Cluster 2	0.7719	0.65	0.7446	0.825	0.7569
TCGA-A2-A0EU	6005486014	R04C02	HR+/HER2-	LumB	Negative	90-99%	90-99%	HR+ Cluster 2	0.8609	0.66	0.9304	0.75	0.84
TCGA-A2-A0T5	6004791010	R01C01	HR+/HER2-	LumA	Negative	90-99%	90-99%	HR+ Cluster 2	0.8378	0.61	0.881	0.725	0.7658
TCGA-A2-A0T6	6004791004	R03C01	HR+/HER2-	LumA	Negative	90-99%	90-99%	HR+ Cluster 1	0.5697	0.55	0.7721	0.775	0.7257
TCGA-A2-A0YC	6005486029	R05C01	HR+/HER2-	LumB	Negative	90-99%	90-99%	HR+ Cluster 1	0.7667	0.65	0.8563	0.725	0.8188
TCGA-A2-A1FZ	6057833057	R04C02	HR+/HER2-	LumA	Negative	90-99%	90-99%	HR+ Cluster 2	0.6952	0.97	0.7663	0.75	0.7087
TCGA-A2-A1G0	6026818108	R03C01	HR+/HER2-	LumA	Negative	90-99%	90-99%	HR+ Cluster 2	0.7103	0.5	0.7837	0.95	0.7088
TCGA-A2-A1G4	6026818108	R02C02	HR+/HER2-	LumB	Negative	90-99%	90-99%	HR+ Cluster 1	0.8868	0.78	0.8812	0.9	0.8879
TCGA-A2-A3KC	6285633072	R03C01	HR+/HER2-	LumA	Negative	90-99%	90-99%	HR+ Cluster 2	0.7079	0.5	0.8378	0.75	0.7365
TCGA-A2-A4RY	8784241046	R05C02	HR+/HER2-	Normal	Negative	90-99%	90-99%	HR+ Cluster 2	0.7343	NA	0.8146	0.85	0.7913
TCGA-A2-A4S0	8784241046	R03C01	HR+/HER2-	LumA	Negative	90-99%	90-99%	HR+ Cluster 2	0.9187	NA	0.8709	0.8	0.883
TCGA-A2-A4S2	8784241046	R01C01	HR+/HER2-	LumA	Negative	90-99%	90-99%	HR+ Cluster 2	0.6979	NA	0.7492	0.6	0.7401
TCGA-A2-A4S3	8784241036	R05C01	HR+/HER2-	LumB	Negative	90-99%	90-99%	HR+ Cluster 2	0.8042	NA	0.7096	0.7	0.6935
TCGA-A7-A3IY	7786923105	R06C02	HR+/HER2-	LumA	Negative	90-99%	90-99%	Normal Cluster	0.6578	0.43	0.712	0.65	0.614
TCGA-A7-A3J0	6285633072	R03C02	HR+/HER2-	LumA	Negative	90-99%	90-99%	HR+ Cluster 2	0.8924	0.87	0.8615	0.92	0.8681
TCGA-AC-A2B8	6057833159	R01C02	HR+/HER2-	LumA	Negative	90-99%	90-99%	HR+ Cluster 1	0.6425	0.53	0.7262	0.75	0.6892
TCGA-AC-A2FK	6929718014	R04C02	HR+/HER2-	Normal	Negative	90-99%	90-99%	Normal Cluster	0.7909	NA	0.8191	0.7	0.8222
TCGA-AC-A3BB	6285633051	R06C02	HR+/HER2-	LumA	Negative	90-99%	90-99%	HR+ Cluster 2	0.5719	0.26	0.6562	0.85	0.5299
TCGA-AC-A3TM	7796806103	R03C01	HR+/HER2-	LumA	Negative	90-99%	90-99%	HR+ Cluster 2	0.798	0.69	0.8405	0.85	0.8322
TCGA-AO-A12B	6005486013	R02C01	HR+/HER2-	LumB	Negative	90-99%	90-99%	HR+ Cluster 2	0.907	0.78	0.9893	0.95	0.9025
TCGA-AO-A1KO	6026818139	R05C01	HR+/HER2-	Normal	Negative	90-99%	90-99%	Normal Cluster	0.8418	NA	0.8353	0.7	0.7957
TCGA-AO-A1KS	6026818108	R06C02	HR+/HER2-	LumB	Negative	90-99%	90-99%	HR+ Cluster 1	0.8335	0.64	0.9109	0.9	0.7771
TCGA-B6-A40B	7796806090	R05C01	HR+/HER2-	LumA	Negative	90-99%	90-99%	HR+ Cluster 1	0.8149	NA	0.8506	0.75	0.7592
TCGA-BH-A0HN	6004791020	R01C01	HR+/HER2-	LumA	Negative	90-99%	90-99%	HR+ Cluster 1	0.9208	NA	0.9841	0.95	0.903
TCGA-E2-A15I	6042324048	R03C01	HR+/HER2-	LumA	Negative	90-99%	90-99%	HR+ Cluster 2	0.7689	0.62	0.768	0.8	0.7565
TCGA-E2-A1IJ	6026818122	R03C02	HR+/HER2-	LumA	Negative	90-99%	90-99%	HR+ Cluster 2	0.5805	0.61	0.6635	0.65	0.6903
TCGA-E9-A54X	8784241046	R05C01	HR+/HER2-	LumB	Negative	90-99%	90-99%	HR+ Cluster 2	0.9943	NA	0.8824	0.9	0.8966
TCGA-E9-A6HE	9283265014	R02C01	HR+/HER2-	LumB	Negative	90-99%	90-99%	HR+ Cluster 1	0.7413	NA	0.8693	0.8	0.7019
TCGA-EW-A1IX	6026818122	R04C01	HR+/HER2-	LumA	Negative	90-99%	90-99%	HR+ Cluster 2	0.7194	0.55	0.7696	0.85	0.7242
TCGA-EW-A1IY	6026818139	R02C02	HR+/HER2-	LumB	Negative	90-99%	90-99%	HR+ Cluster 2	0.6124	NA	0.651	0.7	0.6246
TCGA-EW-A1IZ	6026818132	R05C02	HR+/HER2-	LumA	Negative	90-99%	90-99%	HR+ Cluster 2	0.6161	0.29	0.4726	0.85	0.4635
TCGA-EW-A1J1	6026818135	R01C02	HR+/HER2-	LumB	Negative	90-99%	90-99%	HR+ Cluster 2	0.7873	0.75	0.7951	0.8	0.834
TCGA-EW-A1J2	6026818132	R01C01	HR+/HER2-	LumA	Negative	90-99%	90-99%	HR+ Cluster 2	0.6677	0.52	0.774	0.8	0.7126
TCGA-EW-A1J5	6026818144	R04C02	HR+/HER2-	LumA	Negative	90-99%	90-99%	HR+ Cluster 1	0.6812	0.99	0.7669	0.9	0.7538
TCGA-EW-A1J6	6026818132	R03C01	HR+/HER2-	LumB	Negative	90-99%	90-99%	HR+ Cluster 1	0.7885	0.78	0.8231	0.9	0.7751
TCGA-EW-A1OX	6026818102	R02C01	HR+/HER2-	LumB	Negative	90-99%	90-99%	HR+ Cluster 1	0.9856	0.94	1	0.85	0.9955
TCGA-EW-A1OY	6026818102	R06C02	HR+/HER2-	LumB	Negative	90-99%	90-99%	HR+ Cluster 1	0.8712	0.81	0.8972	0.8	0.8973
TCGA-EW-A1P3	6026818122	R06C02	HR+/HER2-	LumA	Negative	90-99%	90-99%	HR+ Cluster 2	0.8158	0.68	0.8166	0.8	0.784
TCGA-EW-A1P5	6026818070	R02C01	HR+/HER2-	LumB	Negative	90-99%	90-99%	HR+ Cluster 1	0.7781	0.65	0.855	0.85	0.7629
TCGA-EW-A1P6	6026818122	R06C01	HR+/HER2-	LumB	Negative	90-99%	90-99%	HR+ Cluster 2	0.8298	0.75	0.8507	0.85	0.8253
TCGA-EW-A1PA	6026818102	R02C02	HR+/HER2-	LumB	Negative	90-99%	90-99%	HR+ Cluster 1	0.8288	0.64	0.7487	0.7	0.7739
TCGA-EW-A1PE	6026818122	R03C01	HR+/HER2-	LumA	Negative	90-99%	90-99%	HR+ Cluster 2	0.6452	0.53	0.7423	0.75	0.5971
TCGA-EW-A1PF	6026818122	R01C01	HR+/HER2-	LumA	Negative	90-99%	90-99%	HR+ Cluster 2	0.7149	0.45	0.6892	0.7	0.6464
TCGA-EW-A1PG	6026818111	R03C01	HR+/HER2-	Normal	Negative	90-99%	90-99%	HR+ Cluster 2	0.7905	NA	0.7025	0.7	0.6851
TCGA-EW-A2FV	6057833166	R06C01	HR+/HER2-	Her2	Negative	90-99%	90-99%	HR+ Cluster 2	0.7344	0.4	0.7641	0.6	0.7037
TCGA-EW-A2FW	6057833159	R02C02	HR+/HER2-	LumB	Negative	90-99%	90-99%	HR+ Cluster 2	0.8784	0.87	0.9536	0.95	0.9128
TCGA-GM-A2DC	6929718036	R03C02	HR+/HER2-	LumA	Negative	90-99%	90-99%	HR+ Cluster 1	0.8951	0.71	0.9064	0.95	0.8654
TCGA-GM-A2DL	6929718043	R01C01	HR+/HER2-	LumB	Negative	90-99%	90-99%	HR+ Cluster 1	0.6925	0.54	0.7381	0.8	0.701
TCGA-GM-A2DN	6929718030	R03C01	HR+/HER2-	LumA	Negative	90-99%	90-99%	HR+ Cluster 2	0.6419	0.34	0.6156	0.7	0.5048
TCGA-GM-A2DO	6929718043	R03C01	HR+/HER2-	LumB	Negative	90-99%	90-99%	HR+ Cluster 2	0.5188	0.93	0.3722	0.9	0.5741
TCGA-GM-A3XG	8784241071	R04C02	HR+/HER2-	Normal	Negative	90-99%	90-99%	Normal Cluster	0.9033	NA	0.8812	0.6	0.8792
TCGA-GM-A4E0	8784241036	R01C02	HR+/HER2-	Normal	Negative	90-99%	90-99%	HR+ Cluster 2	0.4885	NA	0.6231	0.8	0.5918
TCGA-GM-A5PX	9305216146	R06C02	HR+/HER2-	LumA	Negative	90-99%	90-99%	HR+ Cluster 2	0.7492	NA	0.8322	0.7	0.7913
TCGA-LD-A66U	9283265014	R04C01	HR+/HER2-	LumA	Negative	90-99%	90-99%	HR+ Cluster 2	0.695	NA	0.7828	0.8	0.6126
TCGA-LL-A440	8784241071	R02C02	HR+/HER2-	Normal	Negative	90-99%	90-99%	HR+ Cluster 2	0.5285	NA	0.6897	0.65	0.6702
TCGA-LL-A442	8784241059	R05C02	HR+/HER2-	LumA	Negative	90-99%	90-99%	HR+ Cluster 2	0.8419	NA	0.8025	0.9	0.7959
TCGA-LL-A50Y	8784241036	R02C02	HR+/HER2-	LumA	Negative	90-99%	90-99%	HR+ Cluster 1	0.8042	NA	0.872	0.8	0.7447
TCGA-LL-A7SZ	9426020160	R01C02	HR+/HER2-	Her2	Negative	90-99%	90-99%	HR+ Cluster 2	0.6321	NA	0.5347	0.7	0.5109
TCGA-LQ-A4E4	8784241036	R04C01	HR+/HER2-	LumB	Negative	90-99%	90-99%	HR+ Cluster 1	0.9074	NA	0.9677	0.85	0.8847
TCGA-OL-A5RV	9305216146	R01C01	HR+/HER2-	LumA	Negative	90-99%	90-99%	HR+ Cluster 2	0.875	NA	0.8068	0.7	0.8408
TCGA-OL-A5RX	9305216132	R02C02	HR+/HER2-	Normal	Negative	90-99%	90-99%	HR+ Cluster 2	0.8148	NA	0.8018	0.65	0.8019
TCGA-OL-A66L	9283265014	R01C01	HR+/HER2-	LumA	Negative	90-99%	90-99%	HR+ Cluster 1	0.6696	NA	0.8258	0.75	0.6126
TCGA-OL-A66O	9283265014	R03C02	HR+/HER2-	LumB	Negative	90-99%	90-99%	HR+ Cluster 1	0.9071	NA	0.9822	0.8	0.8843
TCGA-A2-A0CT	6005486023	R04C02	HR+/HER2-	LumB	Negative	90-99%	<1%	HR+ Cluster 1	0.8959	0.9	1	0.79	1
TCGA-A2-A0SU	6004791020	R05C01	HR+/HER2-	LumA	Negative	90-99%	1-10%	HR+ Cluster 2	0.8048	0.56	0.7977	0.89	0.7712
TCGA-A2-A0YF	6005486018	R06C01	HR+/HER2-	LumB	Negative	90-99%	<1%	HR+ Cluster 1	0.8024	0.8	0.9364	0.835	0.8519
TCGA-A2-A0YK	6005486005	R03C02	HR+/HER2-	Normal	Negative	90-99%	<1%	HR+ Cluster 2	0.5313	0.36	0.6291	0.725	0.5516
TCGA-A2-A0YT	6005486029	R01C02	HR+/HER2-	LumB	Negative	90-99%	<1%	HR+ Cluster 1	0.8753	0.59	0.8585	0.85	0.7817
TCGA-A2-A1FV	6026818135	R06C01	HR+/HER2-	LumA	Negative	90-99%	1-10%	HR+ Cluster 1	0.8957	0.9	0.9543	0.9	0.9309
TCGA-A7-A0D9	6005486021	R05C02	HR+/HER2-	LumA	Negative	90-99%	<1%	HR+ Cluster 1	0.8911	0.8	1	0.775	0.8921
TCGA-A7-A3IZ	6285633072	R04C01	HR+/HER2-	LumB	Negative	90-99%	<1%	HR+ Cluster 1	0.9015	0.9	0.9152	0.88	0.9059
TCGA-A7-A3J1	6285633072	R01C02	HR+/HER2-	LumA	Negative	90-99%	1-10%	HR+ Cluster 2	0.6212	0.55	0.7271	0.9	0.6485
TCGA-AC-A3HN	6285633072	R06C01	HR+/HER2-	LumA	Negative	90-99%	1-10%	HR+ Cluster 2	0.6137	0.46	0.7586	0.8	0.6751
TCGA-AC-A3W7	7796806109	R03C01	HR+/HER2-	LumA	Negative	90-99%	<1%	HR+ Cluster 2	0.8111	0.59	0.9122	0.85	0.7726
TCGA-AO-A0JA	6005486023	R02C01	HR+/HER2-	LumA	Negative	90-99%	1-10%	HR+ Cluster 1	0.6844	0.66	0.8676	0.8	0.79
TCGA-AO-A0JI	6005486014	R05C02	HR+/HER2-	LumA	Negative	90-99%	<1%	HR+ Cluster 1	0.9152	0.8	0.9744	0.775	0.9084
TCGA-BH-A0E2	6005486023	R01C01	HR+/HER2-	LumB	Negative	90-99%	1-10%	HR+ Cluster 1	0.7979	0.8	0.9202	0.875	0.8287
TCGA-BH-A0HF	6005486019	R01C02	HR+/HER2-	LumA	Negative	90-99%	1-10%	HR+ Cluster 2	0.678	0.51	0.8328	0.7	0.7424
TCGA-EW-A1P0	6026818055	R04C01	HR+/HER2-	LumB	Negative	90-99%	<1%	HR+ Cluster 1	0.8355	0.83	0.8574	0.75	0.8404
TCGA-EW-A2FS	6057833166	R05C01	HR+/HER2-	LumA	Negative	90-99%	<1%	HR+ Cluster 1	0.8113	0.56	0.7147	0.7	0.7268
TCGA-GI-A2C8	6229009059	R04C02	HR+/HER2-	LumA	Negative	90-99%	1-10%	HR+ Cluster 1	0.601	0.48	0.7846	0.85	0.6998
TCGA-GM-A2DK	6929718030	R04C01	HR+/HER2-	LumA	Negative	90-99%	<1%	HR+ Cluster 2	0.7214	0.47	0.7474	0.7	0.6851
TCGA-A2-A1FW	6026818132	R05C01	HR+/HER2-	LumB	Negative	90-99%	<1%	HR+ Cluster 1	0.8566	0.85	0.9831	0.75	0.8923
TCGA-A2-A3XW	7796806088	R04C02	HR+/HER2-	Normal	Negative	90-99%	10-19%	HR+ Cluster 2	0.7024	NA	0.8464	0.75	0.6063
TCGA-A2-A3Y0	7796806090	R06C01	HR+/HER2-	Basal	Negative	90-99%	<1%	TNBC Cluster	0.7954	NA	0.5975	0.95	0.7326
TCGA-A7-A4SC	8784241046	R04C01	HR+/HER2-	LumA	Negative	90-99%	<1%	HR+ Cluster 2	0.7525	NA	0.7981	0.6	0.7975
TCGA-AC-A2FO	6929718030	R03C02	HR+/HER2-	LumA	Negative	90-99%	<1%	HR+ Cluster 2	0.6132	0.38	0.6879	0.6	0.5956
TCGA-AC-A2QI	6285633051	R01C01	HR+/HER2-	LumA	Negative	90-99%	<1%	HR+ Cluster 2	0.694	0.58	0.7209	0.6	0.7098
TCGA-E9-A1R2	6057833057	R02C02	HR+/HER2-	LumA	Negative	90-99%	<1%	HR+ Cluster 2	0.8144	0.67	0.8262	0.8	0.8144
TCGA-A1-A0SH	6004791004	R06C01	HR+/HER2-	LumA	Negative	<1%	90-99%	HR+ Cluster 2	0.6907	0.44	0.853	0.8	0.6574
TCGA-A2-A25A	6229009059	R06C01	HR+/HER2-	LumA	Negative	<1%	80-89%	HR+ Cluster 2	0.6412	0.39	0.822	0.8	0.595
TCGA-D8-A1JN	6026818135	R03C01	HR+/HER2-	LumA	Negative	70-79%	10-19%	HR+ Cluster 1	0.9215	0.94	0.9583	0.8	0.9449
TCGA-D8-A1Y2	6042324011	R01C01	HR+/HER2-	LumB	Negative	70-79%	1-10%	HR+ Cluster 2	0.4504	0.42	0.6069	0.7	0.4127
TCGA-A7-A5ZX	9283265077	R05C02	HR+/HER2-	Normal	Negative	80-89%	1-10%	HR+ Cluster 2	0.809	NA	0.9629	0.7	0.836
TCGA-AC-A6NO	9422491072	R03C02	HR+/HER2-	LumA	Negative	90-99%	90-99%	HR+ Cluster 2	0.891	NA	0.8782	0.7	0.8625
TCGA-EW-A3E8	8784241071	R03C02	HR+/HER2-	LumA	Negative	90-99%	90-99%	HR+ Cluster 1	0.6305	NA	0.6887	0.8	0.6689
TCGA-A2-A0T1	6004791020	R01C02	HR-/HER2+	Her2	Positive	<1%	<1%	HR+ Cluster 2	0.5064	0.19	0.5276	0.8	0.4113
TCGA-AO-A0JE	6005486019	R03C02	HR-/HER2+	Her2	Positive	<1%	<1%	HR+ Cluster 1	0.5502	0.48	0.7189	0.85	0.6612
TCGA-EW-A2FR	7786923105	R03C02	HR-/HER2+	Her2	Positive	<1%	<1%	HR+ Cluster 2	0.6469	0.24	0.7243	0.75	0.4608
TCGA-A2-A0YJ	6005486029	R06C01	TNBC	Basal	Negative	<1%	<1%	TNBC Cluster	0.9298	0.55	0.7727	0.95	0.726
TCGA-A7-A13D	6042324072	R01C02	TNBC	Basal	Negative	<1%	1-10%	TNBC Cluster	0.8887	0.55	0.8538	0.6	0.8612
TCGA-LD-A74U	9422491072	R01C01	HR+/HER2-	LumA	Negative	1-10%	<1%	HR+ Cluster 2	0.67	NA	0.76	0.6	0.5623
TCGA-LL-A5YP	9305216132	R06C02	HR+/HER2-	Basal	Negative	1-10%	<1%	TNBC Cluster	0.6849	NA	0.6935	0.75	0.6746
Normal_1	6026818122	R01C02	Normal	Normal	Normal	NA	NA	Normal Cluster	NA	NA	NA	NA	NA
Normal_10	6042324030	R02C01	Normal	Normal	Normal	NA	NA	Normal Cluster	NA	NA	NA	NA	NA
Normal_11	6042316130	R02C02	Normal	Normal	Normal	NA	NA	Normal Cluster	NA	NA	NA	NA	NA
Normal_12	6042324071	R03C02	Normal	Normal	Normal	NA	NA	Normal Cluster	NA	NA	NA	NA	NA
Normal_13	6005486011	R02C01	Normal	Normal	Normal	NA	NA	Normal Cluster	NA	NA	NA	NA	NA
Normal_14	6042324070	R06C02	Normal	Normal	Normal	NA	NA	Normal Cluster	NA	NA	NA	NA	NA
Normal_15	6042324005	R04C02	Normal	Normal	Normal	NA	NA	Normal Cluster	NA	NA	NA	NA	NA
Normal_16	6042324030	R06C01	Normal	Normal	Normal	NA	NA	Normal Cluster	NA	NA	NA	NA	NA
Normal_17	6057833166	R03C01	Normal	Normal	Normal	NA	NA	Normal Cluster	NA	NA	NA	NA	NA
Normal_18	6285633051	R02C01	Normal	Normal	Normal	NA	NA	Normal Cluster	NA	NA	NA	NA	NA
Normal_19	6026818144	R05C02	Normal	Normal	Normal	NA	NA	Normal Cluster	NA	NA	NA	NA	NA
Normal_2	6042324030	R05C02	Normal	Normal	Normal	NA	NA	Normal Cluster	NA	NA	NA	NA	NA
Normal_20	6042324035	R01C01	Normal	Normal	Normal	NA	NA	Normal Cluster	NA	NA	NA	NA	NA
Normal_21	6042324071	R05C01	Normal	Normal	Normal	NA	NA	Normal Cluster	NA	NA	NA	NA	NA
Normal_22	6005486025	R02C01	Normal	Normal	Normal	NA	NA	Normal Cluster	NA	NA	NA	NA	NA
Normal_23	6026818145	R03C01	Normal	Normal	Normal	NA	NA	Normal Cluster	NA	NA	NA	NA	NA
Normal_24	6042324071	R05C02	Normal	Normal	Normal	NA	NA	Normal Cluster	NA	NA	NA	NA	NA
Normal_25	6026818144	R06C01	Normal	Normal	Normal	NA	NA	Normal Cluster	NA	NA	NA	NA	NA
Normal_26	6042316157	R06C01	Normal	Normal	Normal	NA	NA	Normal Cluster	NA	NA	NA	NA	NA
Normal_27	6042324070	R02C01	Normal	Normal	Normal	NA	NA	Normal Cluster	NA	NA	NA	NA	NA
Normal_28	6042316157	R02C01	Normal	Normal	Normal	NA	NA	Normal Cluster	NA	NA	NA	NA	NA
Normal_29	6005486011	R02C02	Normal	Normal	Normal	NA	NA	Normal Cluster	NA	NA	NA	NA	NA
Normal_3	6026818111	R06C01	Normal	Normal	Normal	NA	NA	Normal Cluster	NA	NA	NA	NA	NA
Normal_30	6042324072	R03C01	Normal	Normal	Normal	NA	NA	Normal Cluster	NA	NA	NA	NA	NA
Normal_31	6026818108	R03C02	Normal	Normal	Normal	NA	NA	Normal Cluster	NA	NA	NA	NA	NA
Normal_32	6005486013	R01C02	Normal	Normal	Normal	NA	NA	Normal Cluster	NA	NA	NA	NA	NA
Normal_33	6042324006	R03C01	Normal	Normal	Normal	NA	NA	Normal Cluster	NA	NA	NA	NA	NA
Normal_34	6042324071	R04C02	Normal	Normal	Normal	NA	NA	Normal Cluster	NA	NA	NA	NA	NA
Normal_35	6042324072	R04C02	Normal	Normal	Normal	NA	NA	Normal Cluster	NA	NA	NA	NA	NA
Normal_36	6005486025	R06C01	Normal	Normal	Normal	NA	NA	Normal Cluster	NA	NA	NA	NA	NA
Normal_37	6042324030	R01C02	Normal	Normal	Normal	NA	NA	Normal Cluster	NA	NA	NA	NA	NA
Normal_38	6005486011	R03C02	Normal	Normal	Normal	NA	NA	Normal Cluster	NA	NA	NA	NA	NA
Normal_39	6042316130	R04C01	Normal	Normal	Normal	NA	NA	Normal Cluster	NA	NA	NA	NA	NA
Normal_4	6005486013	R02C02	Normal	Normal	Normal	NA	NA	Normal Cluster	NA	NA	NA	NA	NA
Normal_40	6005486011	R05C02	Normal	Normal	Normal	NA	NA	Normal Cluster	NA	NA	NA	NA	NA
Normal_41	6057833134	R03C02	Normal	Normal	Normal	NA	NA	Normal Cluster	NA	NA	NA	NA	NA
Normal_42	6042316130	R06C02	Normal	Normal	Normal	NA	NA	Normal Cluster	NA	NA	NA	NA	NA
Normal_43	6042324005	R03C01	Normal	Normal	Normal	NA	NA	Normal Cluster	NA	NA	NA	NA	NA
Normal_44	6026818135	R05C02	Normal	Normal	Normal	NA	NA	Normal Cluster	NA	NA	NA	NA	NA
Normal_45	6042324048	R03C02	Normal	Normal	Normal	NA	NA	Normal Cluster	NA	NA	NA	NA	NA
Normal_46	6042316157	R04C01	Normal	Normal	Normal	NA	NA	Normal Cluster	NA	NA	NA	NA	NA
Normal_47	6057833159	R05C02	Normal	Normal	Normal	NA	NA	Normal Cluster	NA	NA	NA	NA	NA
Normal_48	6026818129	R04C01	Normal	Normal	Normal	NA	NA	Normal Cluster	NA	NA	NA	NA	NA
Normal_49	6026818122	R05C02	Normal	Normal	Normal	NA	NA	Normal Cluster	NA	NA	NA	NA	NA
Normal_5	6042324070	R01C02	Normal	Normal	Normal	NA	NA	Normal Cluster	NA	NA	NA	NA	NA
Normal_50	6026818132	R02C01	Normal	Normal	Normal	NA	NA	Normal Cluster	NA	NA	NA	NA	NA
Normal_51	6005486011	R04C01	Normal	Normal	Normal	NA	NA	Normal Cluster	NA	NA	NA	NA	NA
Normal_52	6026818070	R01C01	Normal	Normal	Normal	NA	NA	Normal Cluster	NA	NA	NA	NA	NA
Normal_53	6042324006	R04C01	Normal	Normal	Normal	NA	NA	Normal Cluster	NA	NA	NA	NA	NA
Normal_54	6005486011	R01C02	Normal	Normal	Normal	NA	NA	Normal Cluster	NA	NA	NA	NA	NA
Normal_55	6026818111	R01C01	Normal	Normal	Normal	NA	NA	Normal Cluster	NA	NA	NA	NA	NA
Normal_56	6005486011	R03C01	Normal	Normal	Normal	NA	NA	Normal Cluster	NA	NA	NA	NA	NA
Normal_57	6005486025	R03C01	Normal	Normal	Normal	NA	NA	Normal Cluster	NA	NA	NA	NA	NA
Normal_58	6026818144	R01C02	Normal	Normal	Normal	NA	NA	Normal Cluster	NA	NA	NA	NA	NA
Normal_59	6042324035	R06C01	Normal	Normal	Normal	NA	NA	Normal Cluster	NA	NA	NA	NA	NA
Normal_6	6026818135	R05C01	Normal	Normal	Normal	NA	NA	HR+ Cluster 2	NA	NA	NA	NA	NA
Normal_60	6005486013	R06C02	Normal	Normal	Normal	NA	NA	Normal Cluster	NA	NA	NA	NA	NA
Normal_61	6026818102	R03C02	Normal	Normal	Normal	NA	NA	Normal Cluster	NA	NA	NA	NA	NA
Normal_62	6005486013	R03C02	Normal	Normal	Normal	NA	NA	Normal Cluster	NA	NA	NA	NA	NA
Normal_63	6057833134	R04C02	Normal	Normal	Normal	NA	NA	Normal Cluster	NA	NA	NA	NA	NA
Normal_64	6042324006	R05C02	Normal	Normal	Normal	NA	NA	Normal Cluster	NA	NA	NA	NA	NA
Normal_65	6005486011	R04C02	Normal	Normal	Normal	NA	NA	Normal Cluster	NA	NA	NA	NA	NA
Normal_66	6057833166	R01C01	Normal	Normal	Normal	NA	NA	Normal Cluster	NA	NA	NA	NA	NA
Normal_67	6005486011	R05C01	Normal	Normal	Normal	NA	NA	HR+ Cluster 2	NA	NA	NA	NA	NA
Normal_68	6057833101	R06C02	Normal	Normal	Normal	NA	NA	Normal Cluster	NA	NA	NA	NA	NA
Normal_69	6026818111	R04C02	Normal	Normal	Normal	NA	NA	Normal Cluster	NA	NA	NA	NA	NA
Normal_7	6005486025	R04C01	Normal	Normal	Normal	NA	NA	Normal Cluster	NA	NA	NA	NA	NA
Normal_70	6042324035	R05C02	Normal	Normal	Normal	NA	NA	Normal Cluster	NA	NA	NA	NA	NA
Normal_71	6026818144	R06C02	Normal	Normal	Normal	NA	NA	Normal Cluster	NA	NA	NA	NA	NA
Normal_72	6042324048	R01C02	Normal	Normal	Normal	NA	NA	Normal Cluster	NA	NA	NA	NA	NA
Normal_73	6042324035	R01C02	Normal	Normal	Normal	NA	NA	Normal Cluster	NA	NA	NA	NA	NA
Normal_74	6042324070	R01C01	Normal	Normal	Normal	NA	NA	Normal Cluster	NA	NA	NA	NA	NA
Normal_75	6042324072	R02C02	Normal	Normal	Normal	NA	NA	Normal Cluster	NA	NA	NA	NA	NA
Normal_76	6042324037	R05C01	Normal	Normal	Normal	NA	NA	Normal Cluster	NA	NA	NA	NA	NA
Normal_77	6005486013	R05C02	Normal	Normal	Normal	NA	NA	HR+ Cluster 2	NA	NA	NA	NA	NA
Normal_78	6026818129	R05C01	Normal	Normal	Normal	NA	NA	Normal Cluster	NA	NA	NA	NA	NA
Normal_79	6042316130	R04C02	Normal	Normal	Normal	NA	NA	Normal Cluster	NA	NA	NA	NA	NA
Normal_8	6005486011	R06C02	Normal	Normal	Normal	NA	NA	Normal Cluster	NA	NA	NA	NA	NA
Normal_80	6026818139	R01C02	Normal	Normal	Normal	NA	NA	Normal Cluster	NA	NA	NA	NA	NA
Normal_81	6026818128	R03C02	Normal	Normal	Normal	NA	NA	Normal Cluster	NA	NA	NA	NA	NA
Normal_82	6026818129	R01C01	Normal	Normal	Normal	NA	NA	Normal Cluster	NA	NA	NA	NA	NA
Normal_83	6005486011	R06C01	Normal	Normal	Normal	NA	NA	Normal Cluster	NA	NA	NA	NA	NA
Normal_84	6005486025	R01C01	Normal	Normal	Normal	NA	NA	Normal Cluster	NA	NA	NA	NA	NA
Normal_85	6005486011	R01C01	Normal	Normal	Normal	NA	NA	Normal Cluster	NA	NA	NA	NA	NA
Normal_86	6026818128	R06C01	Normal	Normal	Normal	NA	NA	Normal Cluster	NA	NA	NA	NA	NA
Normal_87	6026818111	R05C02	Normal	Normal	Normal	NA	NA	Normal Cluster	NA	NA	NA	NA	NA
Normal_88	6026818055	R02C01	Normal	Normal	Normal	NA	NA	Normal Cluster	NA	NA	NA	NA	NA
Normal_9	6026818129	R03C02	Normal	Normal	Normal	NA	NA	Normal Cluster	NA	NA	NA	NA	NA
TCGA-A1-A0SO	6004791020	R02C02	TNBC	Basal	Negative	<1%	<1%	TNBC Cluster	0.9647	0.78	0.9776	0.9	0.9325
TCGA-A1-A0SP	6004791004	R05C02	TNBC	Basal	Negative	<1%	<1%	TNBC Cluster	0.806	0.46	0.6603	0.725	0.6913
TCGA-A1-A0SK	6004791010	R02C02	TNBC	Basal	Negative	<1%	<1%	TNBC Cluster	0.9902	0.95	0.8516	0.85	0.9288
TCGA-A2-A0T0	6004791020	R05C02	TNBC	Basal	Negative	<1%	<1%	TNBC Cluster	0.807	0.57	0.7	0.75	0.7259
TCGA-A2-A3XT	7796806055	R01C01	TNBC	Basal	Negative	<1%	<1%	TNBC Cluster	0.698	NA	0.6838	0.85	0.6632
TCGA-A2-A3XU	7796806032	R03C02	TNBC	Basal	Negative	<1%	<1%	TNBC Cluster	0.9695	NA	0.8062	0.9	0.807
TCGA-A2-A3XX	7796806088	R06C02	TNBC	Basal	Negative	<1%	<1%	TNBC Cluster	0.8138	NA	0.7889	0.88	0.7868
TCGA-A2-A3XY	7796806090	R02C01	TNBC	Basal	Negative	<1%	<1%	TNBC Cluster	0.6294	NA	0.5956	0.7	0.5595
TCGA-A2-A0T2	6004791004	R04C02	TNBC	Basal	Negative	<1%	<1%	TNBC Cluster	0.8286	0.82	0.858	0.825	0.8631
TCGA-A2-A0YE	6005486018	R03C01	TNBC	Basal	Negative	<1%	<1%	TNBC Cluster	0.8864	0.66	0.7686	0.8	0.8224
TCGA-A2-A0YM	6005486005	R03C01	TNBC	Basal	Negative	<1%	<1%	TNBC Cluster	0.7678	0.58	0.7495	0.91	0.7266
TCGA-AC-A6IW	9422491072	R02C01	TNBC	Basal	Negative	<1%	<1%	TNBC Cluster	0.6552	NA	0.5345	0.6	0.5423
TCGA-AO-A03U	6005486017	R01C02	TNBC	Normal	Negative	<1%	<1%	Normal Cluster	0.5567	0.58	0.6704	0.7	0.6747
TCGA-AO-A0JL	6005486014	R02C01	TNBC	Basal	Negative	<1%	<1%	TNBC Cluster	0.8751	0.64	0.9529	0.825	0.8053
TCGA-AO-A124	6005486017	R03C01	TNBC	Basal	Negative	<1%	<1%	TNBC Cluster	0.9082	0.81	0.6698	0.725	0.8859
TCGA-AO-A128	6005486017	R06C01	TNBC	Basal	Negative	<1%	<1%	TNBC Cluster	0.4731	0.27	0.4619	0.915	0.4024
TCGA-AO-A129	6005486012	R04C02	TNBC	Basal	Negative	<1%	<1%	TNBC Cluster	0.7257	0.35	0.6455	0.725	0.6281
TCGA-B6-A3ZX	7796806088	R02C02	TNBC	Basal	Negative	<1%	<1%	HR+ Cluster 2	0.5992	NA	0.3608	0.75	0.4662
TCGA-B6-A400	7796806090	R01C01	TNBC	Basal	Negative	<1%	<1%	TNBC Cluster	0.7638	NA	0.7008	0.75	0.6898
TCGA-B6-A402	7796806090	R03C01	TNBC	Basal	Negative	<1%	<1%	TNBC Cluster	0.9184	NA	0.8939	0.9	0.8997
TCGA-B6-A409	8784241071	R04C01	TNBC	Basal	Negative	<1%	<1%	TNBC Cluster	0.8572	NA	0.7748	0.75	0.7701
TCGA-BH-A0RX	6004791020	R06C01	TNBC	Basal	Negative	<1%	<1%	HR+ Cluster 2	0.5273	0.18	0.4287	0.7	0.366
TCGA-EW-A1OV	6026818102	R01C02	TNBC	Her2	Negative	<1%	<1%	HR+ Cluster 1	0.4928	0.31	0.5401	0.8	0.4756
TCGA-EW-A1OW	6026818111	R06C02	TNBC	Basal	Negative	<1%	<1%	TNBC Cluster	0.7943	0.66	0.7515	0.85	0.7657
TCGA-EW-A1P1	6057833057	R03C02	TNBC	Normal	Negative	<1%	<1%	HR+ Cluster 2	0.5631	0.18	0.6842	0.65	0.5404
TCGA-EW-A1P4	6026818111	R03C02	TNBC	Basal	Negative	<1%	<1%	TNBC Cluster	0.7374	0.42	0.4967	0.8	0.6075
TCGA-EW-A1P7	6026818102	R04C02	TNBC	Normal	Negative	<1%	<1%	HR+ Cluster 2	0.469	0.3	0.2754	0.7	0.3684
TCGA-EW-A1P8	6026818111	R05C01	TNBC	Basal	Negative	<1%	<1%	TNBC Cluster	0.7366	0.68	0.5953	0.9	0.7303
TCGA-EW-A1PB	6026818055	R03C01	TNBC	Basal	Negative	<1%	<1%	TNBC Cluster	0.6185	0.52	0.4851	0.9	0.4611
TCGA-EW-A1PH	6042316130	R01C01	TNBC	Basal	Negative	<1%	<1%	TNBC Cluster	0.8852	0.76	0.7418	0.85	0.8229
TCGA-GM-A2DB	6929718036	R02C02	TNBC	Her2	Negative	<1%	<1%	HR+ Cluster 1	0.8471	0.32	0.5805	0.75	0.6723
TCGA-GM-A2DF	6929718014	R05C02	TNBC	Basal	Negative	<1%	<1%	TNBC Cluster	0.6636	0.36	0.5373	0.95	0.529
TCGA-GM-A2DI	6929718043	R03C02	TNBC	LumA	Negative	<1%	<1%	HR+ Cluster 2	0.4423	0.22	0.4623	0.8	0.3872
TCGA-GM-A3XL	7796806088	R06C01	TNBC	Basal	Negative	<1%	<1%	TNBC Cluster	0.8213	NA	0.7416	0.9	0.7311
TCGA-AC-A2QJ	6285633051	R02C02	TNBC	Basal	Negative	<1%	<1%	TNBC Cluster	0.5263	0.44	0.457	0.9	0.4884
TCGA-AO-A1KR	6026818055	R05C01	TNBC	Basal	Negative	<1%	<1%	TNBC Cluster	0.9107	0.41	0.6715	0.9	0.7423
TCGA-AR-A0TU	6005486018	R02C02	TNBC	Basal	Negative	<1%	<1%	TNBC Cluster	0.8463	0.74	0.7177	0.93	0.8189
TCGA-AR-A0U4	6005486029	R01C01	TNBC	Basal	Negative	<1%	<1%	TNBC Cluster	0.5923	0.26	0.5037	0.775	0.4542
TCGA-AR-A256	6057833155	R04C02	TNBC	Basal	Negative	<1%	<1%	TNBC Cluster	0.8485	0.73	0.6857	0.95	0.8204
TCGA-EW-A3U0	7796806103	R01C01	TNBC	Basal	Negative	<1%	<1%	TNBC Cluster	0.4819	0.41	0.4478	0.8	0.4688
TCGA-EW-A6SB	9422492089	R04C02	TNBC	Basal	Negative	<1%	<1%	TNBC Cluster	0.7153	NA	0.4378	0.95	0.6239
TCGA-HN-A2NL	6929718036	R05C02	TNBC	Basal	Negative	<1%	<1%	TNBC Cluster	0.8976	0.89	0.9024	0.8	0.8957
TCGA-LL-A441	8784241071	R01C01	TNBC	Normal	Negative	<1%	<1%	HR+ Cluster 2	0.6189	NA	0.5019	0.75	0.493
TCGA-LL-A5YO	9305216146	R06C01	TNBC	Basal	Negative	<1%	<1%	HR+ Cluster 2	0.494	NA	0.4047	0.65	0.3351
TCGA-LL-A73Y	9422491072	R02C02	TNBC	Basal	Negative	<1%	<1%	TNBC Cluster	0.7191	NA	0.6323	0.8	0.629
TCGA-LL-A740	9422492113	R03C01	TNBC	Her2	Negative	<1%	<1%	HR+ Cluster 1	0.7304	NA	0.8217	0.6	0.8253
TCGA-OL-A5RW	9305216132	R03C02	TNBC	Basal	Negative	<1%	<1%	TNBC Cluster	0.8539	NA	0.8516	0.8	0.8121
TCGA-OL-A66I	9283265077	R02C01	TNBC	Basal	Negative	<1%	<1%	TNBC Cluster	0.4829	NA	0.5449	0.75	0.4999
TCGA-OL-A66P	9283265014	R05C02	TNBC	Her2	Negative	<1%	<1%	HR+ Cluster 2	0.4537	NA	0.498	0.6	0.4448
TCGA-OL-A6VO	9422491072	R06C02	TNBC	Basal	Negative	<1%	<1%	TNBC Cluster	0.8839	NA	0.769	0.9	0.7633
