# Supplementary material for: DNA methylation profiling identifies two distinct subgroups in breast cancers with low hormone receptor expression, mainly associated with HER2 amplification status
Source: Clin Epigenetics. 2021 Oct 3;13:184. doi: 10.1186/s13148-021-01176-5 (PMC8489064; doi:10.1186/s13148-021-01176-5)
Supplement: Supplementary file 5 — Additional file 5. Table S3: Results from DMR analysis comparing LowHR HRpos-like and TNBC samples [file 13148_2021_1176_MOESM5_ESM.xlsx]

## Sheet: Supplementary Table 3
Supplementary Table 3: Results from DMR analysis comparing LowHR HRpos-like and TNBC samples
chr	start	end	value	cluster	L	clusterL	p,value	fwer	p.valueArea	fwerArea	Gene
chr22	43116077	43116077	0.406431	259423	1	16	0.767971	0.36	0.771611	0.361	A4GALT
chr17	79109777	79109777	0.416233	176982	1	7	0.521383	0.274	0.545041	0.279	AATK
chr1	179144345	179144345	0.462952	28580	1	1	0.0655141	0.058	0.125569	0.083	ABL2
chr2	211090171	211090171	0.434143	229625	1	11	0.232939	0.149	0.280255	0.158	ACADL
chr17	43221220	43221220	0.435599	168706	1	9	0.22202	0.145	0.270246	0.155	ACBD4
chr20	25013229	25013364	0.42442	239366	3	8	0.00636943	0.006	0.00818926	0.008	ACSS1
chr12	52301307	52301307	0.452653	90432	1	10	0.100091	0.083	0.157416	0.103	ACVRL1
chr5	33891893	33892460	0.530881	310476	10	14	0	0	0	0	ADAMTS12
chr5	5140646	5140646	0.446531	307804	1	22	0.135578	0.098	0.189263	0.115	ADAMTS16
chr10	1510077	1510077	0.422243	40262	1	7	0.390355	0.223	0.426752	0.229	ADARB2
chr14	24803925	24804342	0.494023	115403	6	13	0	0	0	0	ADCY4
chr18	907605	907605	0.429971	178066	1	1	0.291174	0.182	0.33485	0.19	ADCYAP1
chr1	32229411	32229411	0.44121	9734	1	15	0.172884	0.123	0.22475	0.135	ADGRB2
chr1	27902555	27902687	0.425012	8692	2	5	0.0245678	0.018	0.0318471	0.023	AHDC1
chr1	77980341	77980341	0.449478	17384	1	2	0.11374	0.088	0.168335	0.108	AK5
chr7	134143249	134143823	0.418786	370400	3	13	0.00909918	0.008	0.010919	0.01	AKR1B1
chr1	95501426	95501426	0.411031	19419	1	1	0.656051	0.322	0.66697	0.324	ALG14
chr10	45914525	45914645	0.502327	46544	2	6	0	0	0.0136488	0.013	ALOX5
chr12	85674296	85674296	0.497277	94758	1	16	0.0181984	0.02	0.0818926	0.056	ALX1
chr11	44330903	44330958	0.433084	67494	2	48	0.0181984	0.014	0.0263876	0.02	ALX4
chr14	103394899	103394899	0.411919	126833	1	5	0.630573	0.312	0.641492	0.314	AMN
chr11	94571764	94571764	-0.438247	76492	1	1	0.202002	0.137	0.252047	0.148	AMOTL1
chr10	73741408	73741408	0.402525	49820	1	1	0.902639	0.399	0.904459	0.399	ANAPC16,CHST3
chr5	74907592	74907694	0.425258	314776	2	9	0.0245678	0.018	0.0318471	0.023	ANKDD1B
chr17	27917982	27917982	0.453828	164988	1	10	0.0973612	0.082	0.155596	0.102	ANKRD13B
chr2	71206291	71206291	0.412262	213250	1	17	0.618744	0.308	0.630573	0.31	ANKRD53
chr12	99287793	99287876	0.463648	96391	2	4	0.00454959	0.005	0.0172884	0.014	ANKS1B
chr2	201450962	201450962	0.525304	228176	1	14	0.000909918	0.001	0.0655141	0.041	AOX1
chr2	201612604	201612604	-0.428941	228214	1	4	0.303003	0.188	0.345769	0.196	AOX2P
chr5	112073426	112073438	0.451169	318202	3	17	0.00272975	0.003	0.00636943	0.007	APC
chr12	50355618	50355618	0.482981	89998	1	7	0.0318471	0.032	0.0946315	0.065	AQP5
chr10	98939742	98939742	0.400415	53904	1	3	0.980892	0.411	0.980892	0.411	ARHGAP19-SLIT1,SLIT1
chr10	25010738	25010738	0.43449	43932	1	5	0.230209	0.148	0.277525	0.157	ARHGAP21
chr17	36585340	36585340	0.423233	166539	1	10	0.375796	0.216	0.412193	0.222	ARHGAP23
chr17	12877321	12877546	0.421208	162329	2	5	0.0291174	0.02	0.0354868	0.024	ARHGAP44
chr1	17848522	17848522	0.410477	5547	1	2	0.66606	0.325	0.676979	0.327	ARHGEF10L
chr4	57372411	57372411	0.425303	294764	1	10	0.343039	0.206	0.383076	0.212	ARL9
chr3	35706161	35706161	0.450631	266596	1	3	0.104641	0.086	0.161056	0.106	ARPP21
chr8	131257592	131257592	-0.433153	391762	1	1	0.252047	0.16	0.298453	0.169	ASAP1
chr4	94750997	94750997	0.469061	297874	1	18	0.0536852	0.051	0.11556	0.079	ATOH1
chr12	110754762	110754762	0.429384	98280	1	1	0.296633	0.183	0.340309	0.191	ATP2A2
chr6	16731770	16731770	-0.425539	332518	1	1	0.341219	0.206	0.381256	0.212	ATXN1
chr21	40928379	40928379	0.468372	250554	1	3	0.0545951	0.051	0.11647	0.079	B3GALT5
chr17	80944134	80944134	0.484849	177866	1	4	0.0309372	0.031	0.0937216	0.064	B3GNTL1
chr12	58026010	58026010	0.413823	92136	1	24	0.577798	0.294	0.595086	0.297	B4GALNT1
chr21	42543072	42543072	0.426814	250694	1	3	0.327571	0.197	0.368517	0.205	BACE2
chr1	156612024	156612140	0.444702	24944	2	11	0.010919	0.01	0.0209281	0.017	BCAN
chr12	25055967	25056127	0.454944	87070	5	21	0	0	0	0	BCAT1
chr1	147016901	147016901	0.475492	22827	1	1	0.044586	0.044	0.10646	0.073	BCL9
chr20	55787633	55787633	0.411123	245283	1	1	0.654231	0.321	0.66515	0.323	BMP7
chr3	112995278	112995690	0.436691	275533	2	4	0.0154686	0.012	0.0236579	0.018	BOC
chr1	45279638	45279638	0.404434	13031	1	7	0.840764	0.38	0.843494	0.381	BTBD19
chr6	105584149	105584149	0.421987	343031	1	19	0.393995	0.224	0.430391	0.23	BVES
chr16	85746634	85746634	0.415647	156862	1	1	0.534122	0.278	0.55687	0.283	C16orf74
chr1	197875080	197875080	-0.402994	30477	1	1	0.879891	0.39	0.881711	0.39	C1orf53
chr1	151813779	151813779	0.421213	23592	1	4	0.412193	0.23	0.44768	0.236	C2CD4D-AS1
chr5	2755376	2755540	0.440606	307518	2	36	0.0127389	0.011	0.022748	0.018	C5orf38
chr12	2393671	2393684	0.458573	83523	2	2	0.00545951	0.006	0.0172884	0.014	CACNA1C-IT3,CACNA1C
chr17	48639568	48639568	0.426432	170237	1	6	0.33212	0.199	0.373066	0.207	CACNA1G
chr1	223908491	223908491	-0.413959	35215	1	1	0.574158	0.292	0.592357	0.296	CAPN2
chr17	78166385	78166385	0.566798	176550	1	7	0	0	0.0646042	0.04	CARD14
chr8	128306948	128306948	0.478714	391134	1	1	0.0391265	0.039	0.101001	0.071	CASC8
chr7	116140342	116140593	0.434365	368232	2	22	0.0172884	0.013	0.0254777	0.019	CAV1,CAV2
chr16	89006020	89006020	0.401297	158281	1	10	0.947225	0.409	0.948135	0.409	CBFA2T3
chr5	43396953	43396953	-0.446137	311769	1	12	0.138308	0.1	0.191993	0.116	CCL28
chr11	66084469	66084631	0.463883	71448	2	16	0.00454959	0.005	0.0172884	0.014	CD248
chr4	15780238	15780306	0.472126	291343	2	16	0.00272975	0.003	0.0154686	0.014	CD38
chr20	44829722	44829722	0.407698	242946	1	3	0.731574	0.349	0.737034	0.351	CDH22
chr12	123753272	123753272	0.458524	101211	1	9	0.0800728	0.068	0.138308	0.092	CDK2AP1
chr6	20680988	20680988	0.405376	333001	1	1	0.806187	0.369	0.808917	0.37	CDKAL1
chr19	19007311	19007324	0.446005	193174	2	14	0.010919	0.01	0.0209281	0.017	CERS1
chr1	203154370	203154370	0.401419	31647	1	2	0.943585	0.408	0.944495	0.408	CHI3L1
chr11	67858441	67858441	0.429515	72078	1	1	0.295723	0.182	0.339399	0.19	CHKA
chr3	238496	238496	0.408878	261999	1	25	0.707006	0.34	0.713376	0.342	CHL1
chr8	82658145	82658145	0.455076	385739	1	1	0.0900819	0.075	0.148317	0.096	CHMP4C
chr7	29495985	29495985	-0.404118	357472	1	1	0.847134	0.381	0.849864	0.382	CHN2
chr1	239880853	239880853	-0.457609	38203	1	1	0.0809827	0.069	0.139217	0.093	CHRM3
chr15	78912387	78912712	0.412628	138189	3	19	0.0127389	0.012	0.0127389	0.012	CHRNA3
chr20	61992187	61992187	0.40231	247192	1	9	0.912648	0.4	0.913558	0.4	CHRNA4
chr7	143042635	143042741	0.453639	371901	2	4	0.00636943	0.007	0.0181984	0.015	CLCN1
chr2	29338100	29338121	0.473553	207313	3	17	0.000909918	0.001	0.00454959	0.005	CLIP4
chr13	100547292	100547367	0.457532	111612	3	13	0.00181984	0.002	0.00545951	0.006	CLYBL
chr1	230798038	230798038	0.465081	36776	1	1	0.0618744	0.056	0.121929	0.081	COG2
chr7	7529755	7529755	0.455465	354858	1	1	0.089172	0.075	0.147407	0.096	COL28A1
chr20	61450653	61450653	0.434228	246926	1	1	0.231119	0.148	0.278435	0.157	COL9A3
chr12	39299326	39299364	0.462424	88486	2	12	0.00454959	0.005	0.0172884	0.014	CPNE8
chr16	12865281	12865281	0.415306	146030	1	1	0.538672	0.281	0.561419	0.286	CPPED1
chr20	2781122	2781438	0.562477	236589	7	16	0	0	0	0	CPXM1
chr12	94288553	94288553	0.422898	95642	1	2	0.383076	0.219	0.419472	0.225	CRADD
chr1	152488262	152488262	0.404415	23740	1	7	0.840764	0.38	0.843494	0.381	CRCT1
chr11	46317475	46317475	0.402426	68037	1	7	0.907188	0.399	0.908098	0.399	CREB3L1
chr16	3843415	3843415	0.405828	144305	1	5	0.786169	0.364	0.789809	0.365	CREBBP
chr7	30722320	30722320	0.552237	357733	1	15	0	0	0.0646042	0.04	CRHR2
chr8	75898238	75898238	0.43816	385128	1	1	0.202002	0.137	0.252047	0.148	CRISPLD1
chr1	17091946	17091946	0.402596	5284	1	5	0.900819	0.399	0.902639	0.399	CROCC
chr10	126688687	126688687	0.418171	58670	1	2	0.478617	0.257	0.505005	0.263	CTBP2
chr10	68332621	68332621	-0.413152	48608	1	1	0.600546	0.301	0.614195	0.303	CTNNA3
chr5	11062606	11062606	0.408864	308649	1	1	0.707006	0.34	0.713376	0.342	CTNND2
chr7	101762633	101762633	0.437044	366657	1	2	0.210191	0.14	0.260237	0.151	CUX1
chr2	38301756	38301756	0.504485	208446	1	36	0.0100091	0.011	0.0746133	0.049	CYP1B1
chr20	52790063	52790139	0.434611	244920	2	14	0.0172884	0.013	0.0254777	0.019	CYP24A1
chr19	15662114	15662114	0.400438	192031	1	5	0.980892	0.411	0.980892	0.411	CYP4F22
chr4	5021084	5021084	0.422192	289483	1	10	0.390355	0.223	0.426752	0.229	CYTL1
chr21	27945533	27945554	0.434264	248463	3	11	0.00545951	0.005	0.00818926	0.008	CYYR1
chr2	242698811	242698811	-0.463217	235804	1	8	0.0655141	0.058	0.125569	0.083	D2HGDH
chr11	61456387	61456387	0.411598	69853	1	1	0.642402	0.315	0.653321	0.317	DAGLA
chr2	120128892	120128892	0.464395	219195	1	1	0.0646042	0.058	0.124659	0.083	DBI
chr20	44035918	44035918	0.478102	242693	1	22	0.0400364	0.04	0.101911	0.071	DBNDD2,SYS1-DBNDD2
chr1	162602295	162602295	0.435012	26293	1	10	0.22475	0.145	0.272975	0.155	DDR2
chr8	120919117	120919117	0.426511	389721	1	1	0.33121	0.198	0.372157	0.206	DEPTOR
chr11	75511563	75511563	0.407026	74401	1	1	0.751592	0.355	0.756142	0.357	DGAT2
chr16	56227690	56227690	0.435521	151349	1	14	0.22293	0.145	0.271156	0.155	DKFZP434H168,GNAO1
chr7	96653617	96653617	0.411619	365367	1	26	0.641492	0.315	0.652411	0.317	DLX5
chr7	96634660	96634763	0.41369	365358	2	20	0.0473157	0.034	0.0491356	0.035	DLX6-AS1
chr7	96635624	96635624	0.477328	365358	1	20	0.0418562	0.042	0.103731	0.072	DLX6,DLX6-AS1
chr6	38682956	38683186	0.476012	337226	5	8	0	0	0	0	DNAH8
chr1	171810910	171810910	0.428993	27596	1	14	0.302093	0.187	0.344859	0.195	DNM3
chr1	172368370	172368370	0.403899	27664	1	1	0.851683	0.382	0.854413	0.383	DNM3,PIGC
chr18	28621490	28621490	0.43208	180808	1	21	0.261146	0.164	0.306642	0.172	DSC3
chr21	38580856	38580856	0.463692	250059	1	7	0.0655141	0.058	0.125569	0.083	DSCR9
chr13	96296144	96296144	0.407282	110877	1	2	0.743403	0.351	0.747953	0.353	DZIP1
chr10	131761386	131761386	0.443812	59566	1	18	0.155596	0.114	0.208371	0.128	EBF3
chr3	183994073	183994073	0.469525	284826	1	15	0.0536852	0.051	0.11556	0.079	ECE2
chr2	233351609	233351609	0.40702	232954	1	16	0.751592	0.355	0.756142	0.357	ECEL1
chr1	184715203	184715203	-0.416644	29589	1	1	0.513194	0.271	0.537762	0.276	EDEM3
chr20	57875703	57875735	0.473662	245953	2	15	0.00272975	0.003	0.0154686	0.014	EDN3
chrX	44088106	44088106	0.426172	412868	1	1	0.33485	0.201	0.375796	0.209	EFHC2
chr11	64642144	64642144	0.415727	70861	1	5	0.532302	0.278	0.55505	0.283	EHD1
chr19	853054	853054	0.407495	186745	1	5	0.736124	0.351	0.740673	0.353	ELANE
chr11	34533294	34533294	0.428307	66632	1	3	0.307552	0.19	0.350318	0.198	ELF5
chr2	73151595	73151595	0.416035	213594	1	6	0.526843	0.276	0.5505	0.281	EMX1
chr10	119303479	119303479	0.435267	57204	1	42	0.22384	0.145	0.272066	0.155	EMX2OS,EMX2
chr2	119599189	119600586	0.458051	219088	9	15	0	0	0	0	EN1
chr2	46613544	46613544	0.438462	209977	1	1	0.199272	0.135	0.249318	0.146	EPAS1
chr5	111665548	111665548	-0.499666	318160	1	1	0.0145587	0.016	0.0791629	0.054	EPB41L4A
chr1	38219755	38219781	0.406256	11109	2	3	0.0609645	0.039	0.0609645	0.039	EPHA10
chr4	66535145	66535145	0.431387	295119	1	20	0.270246	0.169	0.315742	0.177	EPHA5
chr19	15342749	15342749	0.430941	191923	1	17	0.275705	0.173	0.321201	0.181	EPHX3
chr12	15782294	15782294	0.414606	86318	1	2	0.55778	0.287	0.578708	0.292	EPS8
chr19	55592453	55592930	0.478336	201087	2	3	0.00272975	0.003	0.0154686	0.014	EPS8L1
chr17	37860344	37860344	-0.428333	166924	1	1	0.307552	0.19	0.350318	0.198	ERBB2
chr12	1584074	1584074	0.41692	83258	1	2	0.507734	0.267	0.532302	0.272	ERC1
chr1	6507490	6507693	0.442412	2234	2	8	0.0118289	0.011	0.021838	0.018	ESPN
chr6	152002859	152002859	0.436959	348836	1	3	0.210191	0.14	0.260237	0.151	ESR1
chr21	33836300	33836572	0.417977	249075	2	2	0.0382166	0.026	0.0418562	0.028	EVA1C
chr4	5710407	5710411	0.425687	289553	2	15	0.0245678	0.018	0.0318471	0.023	EVC2
chr8	118949650	118949650	0.414315	389378	1	1	0.562329	0.287	0.583258	0.292	EXT1
chr13	113764555	113764871	0.45572	113760	2	8	0.00636943	0.007	0.0181984	0.015	F7
chr8	59058254	59058656	0.442141	383237	3	7	0.00363967	0.004	0.00727934	0.008	FAM110B
chr11	73249851	73249851	0.411357	73854	1	1	0.646952	0.316	0.657871	0.318	FAM168A
chr9	38622559	38622559	0.570632	398242	1	14	0	0	0.0646042	0.04	FAM201A
chr7	229594	229594	0.410734	352418	1	6	0.66424	0.325	0.675159	0.327	FAM20C
chr21	42688849	42688886	0.453797	250729	2	11	0.00636943	0.007	0.0181984	0.015	FAM3B
chr8	130997672	130997672	-0.452032	391692	1	2	0.102821	0.084	0.159236	0.104	FAM49B
chr8	124217760	124217896	0.51435	390189	2	3	0	0	0.0136488	0.013	FAM83A
chr17	6679564	6679564	0.490632	160996	1	11	0.0236579	0.025	0.0873521	0.06	FBXO39
chr13	102568555	102568886	0.451874	111927	2	4	0.00818926	0.008	0.0191083	0.016	FGF14
chr5	170878094	170878209	0.501155	326466	2	6	0	0	0.0136488	0.013	FGF18
chr11	69516939	69517299	0.527386	72652	3	24	0	0	0.00363967	0.004	FGF19
chr10	103536342	103536348	0.472725	54924	2	12	0.00272975	0.003	0.0154686	0.014	FGF8
chr14	85998492	85998492	0.426386	123164	1	4	0.33212	0.199	0.373066	0.207	FLRT2
chr1	240255486	240255486	0.445233	38256	1	11	0.144677	0.105	0.198362	0.121	FMN2
chr1	171154475	171154802	0.442612	27494	3	3	0.00363967	0.004	0.00727934	0.008	FMO2
chr14	38060857	38060857	-0.524411	116627	1	3	0.000909918	0.001	0.0655141	0.041	FOXA1
chr9	100616469	100616469	0.40497	402021	1	2	0.821656	0.373	0.824386	0.374	FOXE1
chr14	29236535	29236535	0.452177	115673	1	26	0.102821	0.084	0.159236	0.104	FOXG1
chr8	145700239	145700268	0.436031	394729	3	15	0.00545951	0.005	0.00818926	0.008	FOXH1
chr7	4781872	4781947	0.425531	354027	2	4	0.0245678	0.018	0.0318471	0.023	FOXK1
chr14	89817982	89817982	-0.463146	123514	1	4	0.0655141	0.058	0.125569	0.083	FOXN3
chr6	1313211	1313211	0.660945	329396	1	11	0	0	0.0646042	0.04	FOXQ1
chr9	86152249	86152249	0.426524	399727	1	3	0.33121	0.198	0.372157	0.206	FRMD3
chr10	13932894	13932894	0.462814	42558	1	9	0.066424	0.058	0.126479	0.083	FRMD4A
chr2	171678202	171678202	0.499255	224944	1	11	0.0163785	0.018	0.0809827	0.056	GAD1
chr18	74962367	74962369	0.407019	185679	2	34	0.0600546	0.038	0.0600546	0.038	GALR1
chr9	128071135	128071135	-0.412474	405500	1	1	0.615105	0.305	0.626934	0.307	GAPVD1
chr6	53002102	53002102	0.463898	339625	1	1	0.0646042	0.058	0.124659	0.083	GCM1
chr20	34025927	34025962	0.427265	240690	2	2	0.0236579	0.017	0.0309372	0.022	GDF5
chr7	921156	921156	-0.420478	352635	1	2	0.433121	0.233	0.465878	0.239	GET4
chr6	13404882	13404882	0.413358	331763	1	1	0.591447	0.299	0.606915	0.302	GFOD1
chr17	73246523	73246523	0.499741	174626	1	2	0.0145587	0.016	0.0791629	0.054	GGA3
chr19	46180314	46180314	0.453925	198024	1	3	0.0973612	0.082	0.155596	0.102	GIPR
chr1	35258594	35258617	0.450023	10431	2	5	0.0100091	0.009	0.0200182	0.016	GJA4
chr1	147228907	147229052	0.466603	22867	2	2	0.00363967	0.004	0.0163785	0.014	GJA5
chr9	6625346	6625346	0.415786	395659	1	1	0.531392	0.278	0.55414	0.283	GLDC
chr6	39016590	39016776	0.429269	337273	2	10	0.021838	0.016	0.0291174	0.021	GLP1R
chr6	1770669	1770669	0.429394	329533	1	1	0.296633	0.183	0.340309	0.191	GMDS
chr1	68607929	68607929	0.453799	16822	1	2	0.0973612	0.082	0.155596	0.102	GNG12-AS1,WLS
chr1	235796187	235796302	0.456545	37741	2	2	0.00636943	0.007	0.0181984	0.015	GNG4
chr19	2695405	2695405	0.404088	187741	1	4	0.848044	0.382	0.850773	0.383	GNG7
chr7	23287222	23287222	0.4273	356386	1	4	0.322111	0.197	0.363057	0.205	GPNMB
chr12	12837462	12837462	0.408563	85894	1	2	0.717015	0.344	0.723385	0.346	GPR19
chr8	102596210	102596210	-0.442487	387838	1	2	0.163785	0.117	0.216561	0.13	GRHL2
chr11	105481306	105481306	0.416847	77444	1	25	0.508644	0.267	0.533212	0.272	GRIA4
chr11	120434979	120435056	0.586769	80174	5	14	0	0	0	0	GRIK4
chr14	95235026	95235127	0.445611	124796	3	23	0.00363967	0.004	0.00727934	0.008	GSC
chr9	124023910	124023910	0.409579	404614	1	2	0.690628	0.334	0.698817	0.336	GSN
chr2	127413831	127413831	0.510011	220023	1	18	0.00818926	0.009	0.0727934	0.048	GYPC
chr4	174450083	174450083	0.501228	304510	1	36	0.0136488	0.015	0.078253	0.053	HAND2
chr2	197124788	197124788	-0.408328	227669	1	3	0.721565	0.346	0.727934	0.348	HECW2
chr1	40105079	40105079	0.420557	11575	1	10	0.429481	0.231	0.462238	0.237	HEYL
chr1	210567246	210567246	0.467895	33382	1	1	0.0545951	0.051	0.11647	0.079	HHAT
chr17	1959132	1959132	0.424669	159679	1	55	0.353048	0.208	0.392175	0.214	HIC1
chr12	66275865	66275865	0.400742	92974	1	13	0.973612	0.41	0.973612	0.41	HMGA2
chr4	57522145	57522493	0.429081	294792	2	12	0.021838	0.016	0.0291174	0.021	HOPX
chr7	27136191	27136424	0.456424	356983	2	24	0.00636943	0.007	0.0181984	0.015	HOTAIRM1
chr7	27183694	27183694	0.406877	357005	1	46	0.754322	0.356	0.758872	0.358	HOXA-AS3
chr7	27227847	27227847	0.42583	357026	1	6	0.33576	0.202	0.375796	0.209	HOXA11-AS
chr7	27195753	27195753	0.439404	357011	1	25	0.191083	0.133	0.242038	0.144	HOXA7
chr12	54403178	54403254	0.43949	91143	2	14	0.0136488	0.011	0.0236579	0.018	HOXC8
chr2	176957473	176957842	0.449911	225776	2	15	0.0100091	0.009	0.0200182	0.016	HOXD13
chr19	35582142	35582142	0.400302	194969	1	1	0.985441	0.411	0.985441	0.411	HPN-AS1
chr12	117314052	117314052	0.44719	99682	1	1	0.128298	0.094	0.181984	0.112	HRK
chr10	118500755	118500755	0.526894	57051	1	2	0.000909918	0.001	0.0655141	0.041	HSPA12A
chr20	3713341	3713341	0.477052	236808	1	7	0.0427662	0.043	0.104641	0.073	HSPA12B
chr11	111784847	111784847	0.402295	78144	1	22	0.913558	0.401	0.914468	0.401	HSPB2-C11orf52,HSPB2
chr15	99214666	99214666	0.434417	141570	1	1	0.230209	0.148	0.277525	0.157	IGF1R
chr17	47075095	47075095	0.505276	169707	1	16	0.0100091	0.011	0.0746133	0.049	IGF2BP1
chr7	23509289	23509305	0.458046	356445	2	12	0.00636943	0.007	0.0181984	0.015	IGF2BP3
chr2	102717438	102717438	-0.405566	217000	1	1	0.799818	0.368	0.802548	0.369	IL1R1
chr1	154396107	154396107	0.412987	24196	1	1	0.606005	0.301	0.619654	0.303	IL6R
chr1	166917009	166917009	0.601359	26823	1	5	0	0	0.0646042	0.04	ILDR2
chr11	15136475	15136505	0.41359	64456	2	12	0.0473157	0.034	0.0491356	0.035	INSC
chr1	153736313	153736313	0.449239	24050	1	1	0.11374	0.088	0.168335	0.108	INTS3
chr13	98674292	98674292	0.404745	111124	1	2	0.831665	0.378	0.834395	0.379	IPO5
chr3	197616554	197616554	0.458387	287750	1	1	0.0800728	0.068	0.138308	0.092	IQCG
chr16	19769466	19769645	0.430958	147079	2	2	0.0191083	0.015	0.0272975	0.021	IQCK
chr3	13114570	13114803	0.539646	263785	5	14	0	0	0	0	IQSEC1
chr5	3596207	3596704	0.566157	307653	2	11	0	0	0.0136488	0.013	IRX1
chr15	76634581	76634581	0.403535	137665	1	22	0.860783	0.385	0.863512	0.386	ISL2
chr14	77964542	77964542	0.440665	122613	1	11	0.181074	0.127	0.232939	0.138	ISM2
chr7	20381092	20381092	0.456483	355974	1	1	0.0873521	0.074	0.145587	0.095	ITGB8
chr15	41793881	41793881	0.424086	131191	1	6	0.359418	0.209	0.395814	0.215	ITPKA
chr1	226855568	226856016	0.40601	35832	2	5	0.0609645	0.039	0.0609645	0.039	ITPKB
chr9	716332	716332	0.406974	395027	1	1	0.751592	0.355	0.756142	0.357	KANK1
chr1	62765148	62765148	0.464217	15932	1	3	0.0646042	0.058	0.124659	0.083	KANK4
chr3	127634459	127634459	0.407592	277923	1	13	0.733394	0.349	0.737944	0.351	KBTBD12
chr11	74178114	74178114	0.428919	74032	1	12	0.303003	0.188	0.345769	0.196	KCNE3
chr3	19189456	19190158	0.497157	265021	6	13	0	0	0	0	KCNH8
chr17	68164782	68164821	0.445988	173545	3	18	0.00363967	0.004	0.00727934	0.008	KCNJ2,KCNJ2-AS1
chr6	39281450	39281541	0.437722	337343	2	15	0.0145587	0.011	0.0236579	0.018	KCNK17
chr4	44449571	44449738	0.410328	293796	2	4	0.0536852	0.037	0.0545951	0.037	KCTD8
chr16	27729708	27730068	0.423713	148370	2	8	0.0282075	0.019	0.0345769	0.023	KIAA0556
chr14	104622028	104622028	0.40377	127247	1	6	0.856233	0.385	0.858963	0.386	KIF26A
chr1	245397981	245397981	0.404815	39009	1	4	0.828025	0.376	0.830755	0.377	KIF26B
chr2	149645394	149645394	0.46426	222561	1	6	0.0646042	0.058	0.124659	0.083	KIF5C
chr8	145698660	145698660	0.554321	394728	1	6	0	0	0.0646042	0.04	KIFC2
chr19	36348034	36348034	0.444394	195256	1	14	0.152866	0.112	0.205641	0.127	KIRREL2
chr11	126873181	126873181	0.402019	81548	1	9	0.925387	0.402	0.926297	0.402	KIRREL3-AS3,KIRREL3
chr14	104060164	104060164	0.405966	127071	1	1	0.77707	0.361	0.78071	0.362	KLC1
chr12	53184005	53184041	0.448947	90771	2	8	0.0100091	0.009	0.0200182	0.016	KRT3
chr18	7116977	7116977	0.545607	178660	1	10	0.000909918	0.001	0.0655141	0.041	LAMA1
chr1	183056411	183056411	-0.449765	29263	1	1	0.11192	0.088	0.166515	0.108	LAMC1
chr11	111411381	111411381	0.442127	78054	1	13	0.165605	0.119	0.21838	0.132	LAYN
chr18	13542550	13542550	-0.41662	179759	1	2	0.513194	0.271	0.537762	0.276	LDLRAD4
chr6	33739558	33739607	0.484635	335913	2	2	0.00181984	0.002	0.0145587	0.013	LEMD2
chr7	127881143	127881344	0.472854	369271	6	11	0	0	0	0	LEP
chr1	65991176	65991182	0.457182	16435	2	10	0.00636943	0.007	0.0181984	0.015	LEPR
chr17	35297309	35297309	0.4476	166319	1	54	0.127389	0.093	0.181074	0.111	LHX1
chr9	139096450	139096450	0.408188	409036	1	9	0.723385	0.346	0.729754	0.348	LHX3
chr1	180204221	180204221	0.402117	28737	1	37	0.924477	0.401	0.925387	0.401	LHX4
chr1	75602167	75602412	0.472385	17183	2	6	0.00272975	0.003	0.0154686	0.014	LHX8
chr12	50635543	50635543	-0.426218	90091	1	1	0.33485	0.201	0.375796	0.209	LIMA1
chr3	8615444	8615444	0.412236	262646	1	1	0.620564	0.309	0.632393	0.311	LINC00312
chr8	117059957	117059957	0.525071	389093	1	1	0.000909918	0.001	0.0655141	0.041	LINC00536
chr3	177209049	177209049	0.419824	283846	1	2	0.44313	0.239	0.474067	0.245	LINC00578
chr6	134786039	134786039	0.416067	346391	1	5	0.525933	0.276	0.549591	0.281	LINC01010
chr5	6583601	6583601	0.45713	308010	1	14	0.0828025	0.07	0.141037	0.093	LINC01018
chr2	47063626	47063626	0.436183	210093	1	1	0.214741	0.142	0.262966	0.152	LINC01119
chr2	175190867	175191374	0.500118	225540	4	16	0	0	0.000909918	0.001	LINC01305
chr6	139795527	139795527	0.449986	347273	1	2	0.11101	0.088	0.165605	0.108	LINC01625
chr3	193698221	193698231	0.415298	286578	2	5	0.0418562	0.03	0.044586	0.031	LINC02026
chr10	6353918	6353918	0.412759	41404	1	1	0.609645	0.302	0.622384	0.304	LINC02649
chr15	58782688	58782688	0.431545	133634	1	3	0.266606	0.168	0.312102	0.176	LIPC
chr12	25738762	25738762	0.402936	87171	1	1	0.88444	0.394	0.88626	0.394	LMNTD1
chr1	165321741	165321741	0.439341	26631	1	32	0.191993	0.133	0.242038	0.144	LMX1A
chr2	63275509	63275794	0.452955	211820	3	49	0.00181984	0.002	0.00545951	0.006	LOC100132215
chr12	106975112	106975112	0.433023	97439	1	27	0.252957	0.16	0.299363	0.169	LOC100287944
chr19	30016136	30016136	0.412035	193979	1	7	0.628753	0.312	0.639672	0.314	LOC284395
chr8	65488167	65488167	0.545157	383945	1	23	0.000909918	0.001	0.0655141	0.041	LOC401463
chr5	43018282	43018443	0.525038	311700	2	12	0	0	0.0136488	0.013	LOC648987
chr2	11850727	11850727	0.431658	204533	1	1	0.264786	0.168	0.310282	0.176	LPIN1
chr11	68096138	68096138	0.55279	72137	1	6	0	0	0.0646042	0.04	LRP5
chr1	90299895	90299895	0.402695	18580	1	1	0.89354	0.399	0.895359	0.399	LRRC8D
chr1	204653629	204653629	0.505458	32130	1	13	0.0100091	0.011	0.0746133	0.049	LRRN2,MDM4
chr20	6032365	6032365	0.500762	237283	1	5	0.0136488	0.015	0.078253	0.053	LRRN4
chr8	56891335	56891335	0.402631	382991	1	2	0.898089	0.399	0.899909	0.399	LYN
chr2	133426298	133426298	0.416424	221124	1	21	0.517743	0.272	0.541401	0.277	LYPD1
chr2	150016903	150016903	0.404367	222611	1	1	0.842584	0.38	0.845314	0.381	LYPD6B
chr1	39704193	39704193	0.45217	11473	1	1	0.102821	0.084	0.159236	0.104	MACF1
chr3	65582925	65582925	0.421618	271922	1	2	0.404004	0.227	0.43949	0.233	MAGI1
chr8	120238690	120238690	-0.483867	389635	1	1	0.0309372	0.031	0.0937216	0.064	MAL2
chr11	95902692	95902692	0.44632	76705	1	1	0.136488	0.098	0.190173	0.115	MAML2
chr4	140925793	140925793	0.452815	301380	1	2	0.100091	0.083	0.157416	0.103	MAML3
chr4	86954451	86954451	0.526081	297203	1	2	0.000909918	0.001	0.0655141	0.041	MAPK10
chr3	182970675	182970675	0.407398	284566	1	21	0.740673	0.351	0.745223	0.353	MCF2L2
chr3	182972326	182972625	0.418138	284566	2	21	0.0382166	0.026	0.0418562	0.028	MCF2L2,B3GNT5
chr5	88185090	88185090	0.417231	316219	1	9	0.501365	0.264	0.526843	0.269	MEF2C
chr3	196750848	196750848	0.427078	287527	1	5	0.323021	0.197	0.363967	0.205	MELTF
chr7	15725322	15725322	0.422589	355450	1	20	0.388535	0.223	0.424932	0.229	MEOX2
chr6	110679832	110679832	0.418068	343934	1	11	0.480437	0.257	0.506824	0.263	METTL24
chr11	119211646	119211646	0.44143	79787	1	7	0.171975	0.122	0.22384	0.135	MFRP
chr1	165606857	165606857	0.458873	26672	1	1	0.077343	0.067	0.136488	0.091	MGST3
chr1	222796161	222796161	-0.423003	35017	1	1	0.379436	0.219	0.415833	0.225	MIA3
chr1	167733310	167733310	0.463233	27034	1	2	0.0655141	0.058	0.125569	0.083	MPZL1
chr2	47799165	47799165	0.435272	210310	1	14	0.22384	0.145	0.272066	0.155	MSH2
chr22	30366883	30366883	0.401099	256085	1	1	0.952684	0.409	0.953594	0.409	MTMR3
chr8	125581430	125581430	0.4544	390533	1	3	0.0928116	0.078	0.151046	0.099	MTSS1
chr5	16895511	16895511	0.404534	309325	1	1	0.837125	0.38	0.839854	0.381	MYO10
chr3	174844917	174844917	-0.431644	283655	1	1	0.264786	0.168	0.310282	0.176	NAALADL2
chr17	42082392	42082392	0.408002	168306	1	18	0.727934	0.347	0.734304	0.349	NAGS
chr13	36045352	36045352	0.423348	106244	1	9	0.375796	0.216	0.412193	0.222	NBEA
chr1	145415412	145415412	0.401085	22644	1	2	0.952684	0.409	0.953594	0.409	NBPF10,NBPF20,HJV
chr1	144966130	144966130	-0.439688	22552	1	1	0.190173	0.133	0.242038	0.144	NBPF20,LOC653513,PDE4DIP
chr1	145075538	145075538	0.447381	22587	1	5	0.128298	0.094	0.181984	0.112	NBPF20,PDE4DIP
chr3	136649028	136649028	0.42264	279394	1	2	0.388535	0.223	0.424932	0.229	NCK1
chr2	134023625	134023662	0.445013	221173	2	8	0.010919	0.01	0.0209281	0.017	NCKAP5
chr8	71127379	71127379	0.412291	384603	1	1	0.618744	0.308	0.630573	0.31	NCOA2
chr14	21494161	21494161	0.462934	114510	1	44	0.0655141	0.058	0.125569	0.083	NDRG2
chr8	125577020	125577020	-0.428885	390531	1	2	0.303913	0.189	0.346679	0.197	NDUFB9,MTSS1
chr18	55862627	55862763	0.447702	183544	4	10	0	0	0.000909918	0.001	NEDD4L
chr22	29876206	29876206	0.404217	255963	1	13	0.845314	0.381	0.848044	0.382	NEFH
chr20	44518824	44518824	0.405243	242819	1	22	0.811647	0.371	0.814377	0.372	NEURL2
chr17	37764118	37764118	0.460199	166879	1	13	0.0737034	0.065	0.133758	0.09	NEUROD2
chr18	77236335	77236335	0.513505	186103	1	5	0.00727934	0.008	0.0718835	0.047	NFATC1
chr19	13123973	13123973	0.469036	191283	1	13	0.0545951	0.051	0.11647	0.079	NFIX
chr6	138806320	138806320	0.403973	347091	1	1	0.851683	0.382	0.854413	0.383	NHSL1
chr14	52535178	52535178	0.407645	117598	1	20	0.731574	0.349	0.737034	0.351	NID2
chr20	61877875	61877875	0.404109	247132	1	4	0.847134	0.381	0.849864	0.382	NKAIN4
chr20	21492914	21492914	0.481941	238845	1	5	0.033667	0.033	0.0964513	0.066	NKX2-2
chr4	13545639	13545639	0.470926	291104	1	20	0.0518653	0.049	0.11374	0.078	NKX3-2
chr3	173302602	173302602	0.432799	283566	1	5	0.253867	0.161	0.300273	0.17	NLGN1
chr1	183386739	183386739	0.409504	29340	1	16	0.692448	0.335	0.700637	0.337	NMNAT2
chr11	89224506	89224506	0.451916	75975	1	18	0.102821	0.084	0.159236	0.104	NOX4
chr10	72015695	72015695	0.445436	49235	1	4	0.143767	0.104	0.197452	0.12	NPFFR1
chr7	24323840	24323840	0.431809	356533	1	19	0.263876	0.167	0.309372	0.175	NPY
chr6	108487388	108487388	0.416197	343570	1	15	0.523203	0.274	0.546861	0.279	NR2E1
chr6	6004207	6004207	0.440775	330516	1	24	0.177434	0.126	0.229299	0.137	NRN1
chr2	50574708	50574708	0.403284	210543	1	12	0.867152	0.387	0.869882	0.388	NRXN1
chr6	86169204	86169204	0.419597	341743	1	1	0.44768	0.242	0.477707	0.248	NT5E
chr9	87285479	87285701	0.467051	399834	5	20	0	0	0	0	NTRK2
chr1	224492828	224492828	-0.432208	35342	1	2	0.258417	0.163	0.303913	0.171	NVL
chr7	8480865	8480865	0.454411	355023	1	16	0.0928116	0.078	0.151046	0.099	NXPH1
chr13	79177700	79177763	0.453033	109974	2	14	0.00636943	0.007	0.0181984	0.015	OBI1-AS1
chr13	79177467	79177467	0.442566	109974	1	14	0.161965	0.116	0.214741	0.13	OBI1-AS1,POU4F1
chr8	133069361	133069361	0.489131	391996	1	1	0.0263876	0.027	0.0900819	0.061	OC90
chr2	19556714	19556849	0.435746	205371	2	8	0.0163785	0.012	0.0245678	0.018	OSR1
chr14	57283436	57283436	0.476891	118376	1	7	0.0436761	0.043	0.105551	0.073	OTX2-AS1
chr19	719951	719951	0.435119	186669	1	7	0.22384	0.145	0.272066	0.155	PALM
chr2	105460108	105460108	0.453157	217274	1	13	0.0991811	0.083	0.157416	0.103	PANTR1
chr14	73712737	73712882	0.453133	121402	2	8	0.00636943	0.007	0.0181984	0.015	PAPLN
chr22	44577135	44577135	0.415833	259892	1	19	0.530482	0.277	0.55323	0.282	PARVG
chr2	223155925	223155925	0.42089	231388	1	4	0.421292	0.231	0.454049	0.237	PAX3
chr1	19043598	19043598	0.480324	5891	1	3	0.0373066	0.037	0.0991811	0.069	PAX7
chr1	164688315	164688315	-0.507955	26532	1	1	0.00909918	0.01	0.0737034	0.048	PBX1
chr13	53422691	53422691	0.451855	108686	1	12	0.102821	0.084	0.159236	0.104	PCDH8
chr4	54957484	54957484	0.438146	294449	1	5	0.202002	0.137	0.252047	0.148	PDGFRA
chr3	122802215	122802215	0.406254	276701	1	1	0.771611	0.36	0.77525	0.361	PDIA5
chr21	45177538	45177538	0.446984	251621	1	3	0.129208	0.095	0.182894	0.113	PDXK
chr19	15580700	15580721	0.54899	192007	2	7	0	0	0.0136488	0.013	PGLYRP2
chr1	64087450	64087627	0.463648	16085	4	4	0	0	0.000909918	0.001	PGM1
chr20	58180616	58180616	0.555794	246040	1	15	0	0	0.0646042	0.04	PHACTR3
chr1	151286727	151286727	0.481484	23431	1	1	0.033667	0.033	0.0964513	0.066	PI4KB
chr1	46632696	46632871	0.417937	13284	2	7	0.0382166	0.026	0.0418562	0.028	PIK3R3
chr10	22972299	22972662	-0.439962	43675	2	2	0.0127389	0.011	0.022748	0.018	PIP4K2A
chr4	111544235	111544235	0.433094	299291	1	8	0.252047	0.16	0.298453	0.169	PITX2
chr16	81140479	81140479	0.425368	155544	1	3	0.342129	0.206	0.382166	0.212	PKD1L2
chr11	125133609	125133609	0.521529	81132	1	5	0.00181984	0.002	0.066424	0.042	PKNOX2
chr3	155421735	155421970	0.463027	281683	2	10	0.00454959	0.005	0.0172884	0.014	PLCH1
chr11	73363561	73363561	0.455776	73869	1	3	0.089172	0.075	0.147407	0.096	PLEKHB1
chr1	53528612	53528612	0.409224	14320	1	13	0.696997	0.337	0.705187	0.339	PODN
chr22	43005107	43005107	0.460102	259377	1	1	0.0737034	0.065	0.133758	0.09	POLDIP3
chr22	38379218	38379506	0.526668	257943	2	3	0	0	0.0136488	0.013	POLR2F,SOX10
chr4	122686453	122686493	0.476349	300104	3	19	0.000909918	0.001	0.00454959	0.005	PP12613
chr5	146435620	146435620	0.402486	323255	1	5	0.904459	0.399	0.906278	0.399	PPP2R2B
chr3	64136807	64136807	-0.409365	271712	1	2	0.694268	0.335	0.702457	0.337	PRICKLE2
chr5	138729245	138729245	0.411489	321697	1	17	0.644222	0.315	0.655141	0.317	PROB1
chr4	16085546	16085606	0.453293	291399	2	18	0.00636943	0.007	0.0181984	0.015	PROM1
chr7	29605897	29605897	0.459442	357492	1	5	0.0746133	0.066	0.134668	0.091	PRR15
chr11	36422377	36422377	0.446718	67047	1	5	0.131938	0.096	0.185623	0.113	PRR5L
chr9	33750687	33750687	0.403034	397254	1	11	0.878981	0.39	0.880801	0.39	PRSS3
chr8	141714834	141714834	0.442244	393221	1	1	0.164695	0.118	0.21747	0.131	PTK2
chr1	214620805	214620805	0.419377	34061	1	1	0.452229	0.242	0.482257	0.248	PTPN14
chr10	46993502	46993502	0.537883	46640	1	9	0.000909918	0.001	0.0655141	0.041	PTPN20,GLUD1P2
chr11	48103048	48103048	0.441132	68567	1	2	0.173794	0.124	0.22566	0.135	PTPRJ
chr6	128690908	128690908	0.403107	345641	1	1	0.876251	0.389	0.878981	0.39	PTPRK
chr12	15475342	15475342	0.468416	86283	1	15	0.0545951	0.051	0.11647	0.079	PTPRO
chr8	128883193	128883193	-0.453411	391276	1	1	0.0982712	0.083	0.156506	0.103	PVT1
chr2	1657462	1657462	0.407254	202481	1	2	0.744313	0.351	0.748863	0.353	PXDN
chr9	139136515	139136515	0.438638	409059	1	2	0.198362	0.134	0.248408	0.145	QSOX2
chr1	174841093	174841093	0.403195	27985	1	1	0.871702	0.389	0.874431	0.39	RABGAP1L
chr8	117877303	117877303	-0.413239	389220	1	2	0.595086	0.3	0.610555	0.303	RAD21
chr9	129885080	129885084	0.447992	405928	2	11	0.010919	0.01	0.0209281	0.017	RALGPS1
chr2	238807629	238807629	0.415968	234362	1	1	0.527753	0.276	0.55141	0.281	RAMP1
chr12	53617382	53617382	0.4489	90916	1	2	0.118289	0.088	0.172884	0.108	RARG
chr18	56940418	56940418	0.408233	183812	1	14	0.721565	0.346	0.727934	0.348	RAX
chr19	50031017	50031017	0.412271	199366	1	5	0.618744	0.308	0.630573	0.31	RCN3
chr9	36037454	36037454	0.470272	397725	1	11	0.0518653	0.049	0.11374	0.078	RECK
chr10	43600706	43600706	0.432533	46077	1	5	0.255687	0.161	0.302093	0.17	RET
chr15	93614970	93615039	0.445389	140924	2	31	0.010919	0.01	0.0209281	0.017	RGMA
chr8	54789207	54789648	0.523009	382736	3	3	0	0	0.00363967	0.004	RGS20
chr20	19895029	19895029	-0.406905	238609	1	2	0.752502	0.356	0.757052	0.358	RIN2
chr2	87018054	87018054	0.469478	215155	1	17	0.0536852	0.051	0.11556	0.079	RMND5A,CD8A
chr7	5676855	5676855	0.486923	354388	1	1	0.0291174	0.029	0.0928116	0.063	RNF216
chr19	46800085	46800338	0.553908	198217	3	8	0	0	0.00272975	0.003	RNU6-66P,HIF3A
chr3	125693966	125693966	0.425966	277339	1	1	0.33485	0.201	0.375796	0.209	ROPN1B
chr1	151782221	151782221	0.400791	23576	1	1	0.970883	0.41	0.971793	0.41	RORC
chr12	113259846	113259846	0.419489	98829	1	1	0.450409	0.242	0.480437	0.248	RPH3A
chr8	109095568	109095782	0.441959	388650	3	22	0.00363967	0.004	0.00727934	0.008	RSPO2
chr6	107074591	107074591	0.408214	343312	1	1	0.722475	0.346	0.728844	0.348	RTN4IP1
chr9	35490515	35490515	0.401043	397564	1	2	0.955414	0.409	0.956324	0.409	RUSC2
chr16	51184379	51184379	0.422491	150746	1	32	0.388535	0.223	0.424932	0.229	SALL1
chr17	73688097	73688097	0.409562	174788	1	1	0.692448	0.335	0.700637	0.337	SAP30BP
chr12	125262591	125262591	0.416362	101731	1	5	0.518653	0.272	0.542311	0.277	SCARB1
chr22	20790985	20790985	0.436522	253809	1	16	0.213831	0.142	0.262966	0.152	SCARF2
chr16	23346388	23346388	-0.425626	147675	1	1	0.341219	0.206	0.381256	0.212	SCNN1B
chr1	243448000	243448000	0.471685	38648	1	2	0.0500455	0.047	0.11192	0.076	SDCCAG8
chr16	82038326	82038326	0.451674	155828	1	1	0.102821	0.084	0.159236	0.104	SDR42E1
chr10	102279703	102279703	0.416177	54570	1	17	0.524113	0.274	0.547771	0.279	SEC31B
chr1	151118299	151118299	0.407556	23385	1	13	0.734304	0.35	0.738854	0.352	SEMA6C
chr11	128564180	128564180	0.450094	81754	1	10	0.11101	0.088	0.165605	0.108	SENCR,FLI1
chr17	75451809	75451809	0.417855	175488	1	6	0.484076	0.258	0.509554	0.263	SEPTIN9
chr13	37248078	37248244	0.506362	106382	2	15	0	0	0.0136488	0.013	SERTM1
chr22	31976162	31976162	-0.406585	256541	1	2	0.763421	0.358	0.767061	0.359	SFI1
chr4	154709828	154709878	0.489358	302999	2	47	0.000909918	0.001	0.0145587	0.013	SFRP2
chr1	168198488	168198488	0.520018	27119	1	1	0.00181984	0.002	0.066424	0.042	SFT2D2,TBX19
chr2	109746251	109746251	0.429754	217918	1	20	0.294813	0.182	0.33849	0.19	SH3RF3-AS1,SH3RF3
chr11	70456848	70456848	0.496916	73004	1	2	0.0181984	0.02	0.0818926	0.056	SHANK2
chr15	45479642	45479792	0.504093	131976	3	8	0	0	0.00363967	0.004	SHF
chr3	113345875	113345875	0.456685	275584	1	1	0.0864422	0.073	0.144677	0.095	SIDT1
chr6	100911949	100912168	0.42535	342840	3	8	0.00636943	0.006	0.00818926	0.008	SIM1
chr21	38092184	38092184	0.454735	249951	1	2	0.0909918	0.076	0.149227	0.097	SIM2
chr14	60975912	60975964	0.509844	118885	2	11	0	0	0.0136488	0.013	SIX6
chr1	2222253	2222253	0.458118	846	1	6	0.0800728	0.068	0.138308	0.092	SKI
chr17	6616425	6616425	0.45974	160985	1	14	0.0746133	0.066	0.134668	0.091	SLC13A5
chr14	92790285	92790285	0.445469	124140	1	10	0.143767	0.104	0.197452	0.12	SLC24A4
chr2	27485035	27485035	0.410535	206855	1	3	0.66606	0.325	0.676979	0.327	SLC30A3
chr3	136538934	136538934	0.412345	279375	1	8	0.618744	0.308	0.630573	0.31	SLC35G2
chr17	71039644	71039644	0.419756	173914	1	1	0.44404	0.239	0.474977	0.245	SLC39A11
chr4	72125918	72125918	0.400231	295552	1	1	0.991811	0.413	0.991811	0.413	SLC4A4
chr16	55690378	55690443	0.512311	151282	3	22	0	0	0.00363967	0.004	SLC6A2
chr19	33716452	33716452	0.407804	194543	1	11	0.730664	0.348	0.736124	0.35	SLC7A10
chr5	524503	524503	0.423372	306683	1	13	0.375796	0.216	0.412193	0.222	SLC9A3
chr3	164913627	164913627	0.481097	282534	1	13	0.0354868	0.035	0.0982712	0.068	SLITRK3
chr16	29796620	29796620	0.404717	148892	1	7	0.831665	0.378	0.834395	0.379	SLX1B-SULT1A4,SMG1P2,SLX1A,BOLA2,LOC606724,LOC613038
chr16	4838658	4838658	-0.451865	144689	1	14	0.102821	0.084	0.159236	0.104	SMIM22
chr1	246198821	246198821	0.428224	39198	1	1	0.308462	0.19	0.351228	0.198	SMYD3
chr20	10198480	10198480	0.463664	237612	1	4	0.0655141	0.058	0.125569	0.083	SNAP25-AS1
chr7	127624078	127624078	-0.430059	369182	1	1	0.290264	0.181	0.33394	0.189	SND1
chr2	241975971	241975971	0.405946	235481	1	6	0.77798	0.361	0.78162	0.362	SNED1
chr8	101614973	101614973	0.406156	387604	1	1	0.77434	0.36	0.77798	0.361	SNX31
chr3	181428280	181428462	0.487058	284335	6	14	0	0	0	0	SOX2-OT
chr11	16625664	16625751	0.477956	64607	2	24	0.00272975	0.003	0.0154686	0.014	SOX6
chr13	24844896	24844938	0.427572	104573	2	11	0.0236579	0.017	0.0309372	0.022	SPATA13
chr3	172859022	172859022	0.452711	283546	1	4	0.100091	0.083	0.157416	0.103	SPATA16
chr2	229045020	229045020	0.407298	232188	1	3	0.743403	0.351	0.747953	0.353	SPHKAP
chr4	168155124	168155124	0.422494	303951	1	20	0.388535	0.223	0.424932	0.229	SPOCK3
chr1	9377984	9377984	0.401694	3179	1	1	0.936306	0.406	0.937216	0.406	SPSB1
chr3	140814133	140814133	0.411023	279910	1	4	0.656961	0.322	0.66788	0.324	SPSB4
chr1	54789771	54789771	0.40148	14707	1	1	0.941765	0.408	0.942675	0.408	SSBP3
chr11	126286828	126286828	0.42872	81436	1	5	0.305732	0.19	0.348499	0.198	ST3GAL4
chr1	77334748	77334748	0.407984	17314	1	9	0.728844	0.347	0.735214	0.349	ST6GALNAC5
chr17	37380697	37380697	0.408061	166819	1	14	0.727025	0.346	0.733394	0.348	STAC2
chr17	37808629	37808629	-0.476767	166900	1	2	0.0436761	0.043	0.105551	0.073	STARD3
chr8	74375265	74375265	0.429367	384964	1	1	0.296633	0.183	0.340309	0.191	STAU2
chr7	22484882	22484882	0.524694	356233	1	6	0.000909918	0.001	0.0655141	0.041	STEAP1B
chr1	47696701	47696788	0.476453	13534	2	27	0.00272975	0.003	0.0154686	0.014	STIL,TAL1
chr8	99952217	99952320	0.47755	387355	2	12	0.00272975	0.003	0.0154686	0.014	STK3
chr11	8615506	8615506	0.411542	63099	1	17	0.644222	0.315	0.655141	0.317	STK33
chr8	70541873	70541873	0.409147	384504	1	1	0.699727	0.338	0.707916	0.34	SULF1
chr7	138350700	138350700	0.431189	371011	1	4	0.271156	0.17	0.316652	0.178	SVOPL
chr12	62585204	62585204	0.400346	92464	1	10	0.983621	0.411	0.983621	0.411	TAFA2
chr2	161996385	161996385	0.401576	223877	1	1	0.939035	0.407	0.939945	0.407	TANK
chr8	125538941	125538941	-0.406594	390518	1	1	0.763421	0.358	0.767061	0.359	TATDN1
chr17	80745169	80745169	0.400977	177757	1	4	0.959964	0.409	0.960874	0.409	TBCD
chr1	152080471	152081317	0.4633	23665	4	5	0	0	0.000909918	0.001	TCHH
chr6	50786670	50786670	-0.408706	339328	1	2	0.711556	0.342	0.717925	0.344	TFAP2B
chr1	36039655	36039655	0.407131	10589	1	16	0.747043	0.353	0.751592	0.355	TFAP2E,PSMB2
chr1	218524558	218524558	0.49713	34424	1	1	0.0181984	0.02	0.0818926	0.056	TGFB2
chr11	2187632	2187921	0.442276	61680	2	6	0.0118289	0.011	0.021838	0.018	TH
chr11	76082430	76082430	-0.457671	74539	1	1	0.0809827	0.069	0.139217	0.093	THAP12
chr6	169629875	169629875	0.468545	351917	1	6	0.0545951	0.051	0.11647	0.079	THBS2
chr17	76880144	76880144	0.447285	176042	1	2	0.128298	0.094	0.181984	0.112	TIMP2
chr1	223314788	223314788	0.456742	35112	1	2	0.0864422	0.073	0.144677	0.095	TLR5
chr10	102891076	102891280	0.436678	54781	2	17	0.0154686	0.012	0.0236579	0.018	TLX1
chr10	102890886	102891019	0.45664	54781	5	17	0	0	0	0	TLX1NB
chr5	170736201	170736572	0.4905	326428	7	12	0	0	0	0	TLX3
chr3	149051362	149051523	0.481829	280778	4	7	0	0	0.000909918	0.001	TM4SF18
chr1	205216617	205216617	0.422128	32286	1	3	0.390355	0.223	0.426752	0.229	TMCC2
chr17	76228233	76228233	0.407387	175758	1	16	0.740673	0.351	0.745223	0.353	TMEM235
chr8	91649477	91649477	0.473827	386256	1	1	0.0464058	0.045	0.10828	0.074	TMEM64
chr2	152220410	152220410	0.431666	222843	1	2	0.264786	0.168	0.310282	0.176	TNFAIP6
chr20	42544728	42544794	0.561676	242247	3	25	0	0	0.00272975	0.003	TOX2
chr9	35689902	35689911	0.459663	397627	2	9	0.00454959	0.005	0.0172884	0.014	TPM2
chr7	65723664	65723664	0.425036	362025	1	1	0.350318	0.208	0.390355	0.214	TPST1
chr1	209942726	209942726	0.454122	33282	1	2	0.0955414	0.08	0.153776	0.1	TRAF3IP3
chr8	141074510	141074581	0.447758	393002	2	2	0.010919	0.01	0.0209281	0.017	TRAPPC9
chr1	228603769	228603769	0.568113	36266	1	15	0	0	0.0646042	0.04	TRIM17
chr2	27529788	27530153	0.448905	206872	3	21	0.00363967	0.004	0.00727934	0.008	TRIM54
chr1	231299352	231299352	0.455084	36895	1	18	0.0900819	0.075	0.148317	0.096	TRIM67
chr8	116506662	116506709	0.485016	389009	2	2	0.00181984	0.002	0.0145587	0.013	TRPS1
chr8	143386872	143386872	0.427998	393780	1	5	0.311192	0.192	0.353958	0.2	TSNARE1
chr1	232148829	232148829	0.447351	37067	1	1	0.128298	0.094	0.181984	0.112	TSNAX-DISC1,DISC1
chr21	46012520	46012520	0.400043	251993	1	3	0.99818	0.414	0.99818	0.414	TSPEAR
chr1	55266296	55266296	0.411218	14881	1	14	0.651501	0.319	0.66242	0.321	TTC22
chr15	99707757	99707757	0.409673	141758	1	1	0.687898	0.331	0.696087	0.333	TTC23
chr19	54926805	54926805	0.476879	200894	1	19	0.0436761	0.043	0.105551	0.073	TTYH1
chr7	2681223	2681223	0.417509	353553	1	3	0.490446	0.261	0.515924	0.266	TTYH3
chr6	139600997	139600997	0.42336	347232	1	1	0.375796	0.216	0.412193	0.222	TXLNB
chr6	42660572	42660572	0.489484	338043	1	1	0.0254777	0.027	0.089172	0.061	UBR2
chr1	165853708	165853708	0.405603	26715	1	3	0.799818	0.368	0.802548	0.369	UCK2
chr2	27530884	27530884	0.401273	206872	1	21	0.947225	0.409	0.948135	0.409	UCN
chr16	84780726	84780726	-0.418405	156393	1	4	0.470428	0.252	0.498635	0.258	USP10
chr16	23156675	23156675	0.405406	147634	1	2	0.806187	0.369	0.808917	0.37	USP31
chr12	95941869	95942100	0.427633	95963	6	19	0	0	0	0	USP44
chr10	11574616	11574616	0.453987	42045	1	6	0.0964513	0.081	0.154686	0.101	USP6NL
chr2	71134630	71134630	0.422936	213229	1	9	0.382166	0.219	0.418562	0.225	VAX2
chr8	95541247	95541247	-0.435977	386712	1	1	0.216561	0.144	0.264786	0.154	VIRMA
chr9	2623562	2623562	0.53075	395199	1	2	0.000909918	0.001	0.0655141	0.041	VLDLR
chr8	100718146	100718146	-0.424754	387425	1	1	0.353048	0.208	0.392175	0.214	VPS13B
chr7	49813085	49813486	0.4845	360644	5	8	0	0	0	0	VWC2
chr8	67419936	67419936	0.452689	384173	1	2	0.100091	0.083	0.157416	0.103	VXN
chr1	228195779	228195794	0.453663	36109	2	17	0.00636943	0.007	0.0181984	0.015	WNT3A
chr22	46366907	46366907	0.467939	260429	1	6	0.0545951	0.051	0.11647	0.079	WNT7B
chr16	78323024	78323024	0.4078	155154	1	1	0.730664	0.348	0.736124	0.35	WWOX
chr16	69873892	69873892	0.417416	153672	1	1	0.492266	0.261	0.517743	0.266	WWP2
chr3	149271990	149271990	0.453343	280840	1	1	0.0991811	0.083	0.157416	0.103	WWTR1
chr2	31607367	31607367	0.443994	207674	1	1	0.154686	0.114	0.207461	0.128	XDH
chr8	135559178	135559178	-0.406655	392442	1	2	0.760692	0.358	0.764331	0.359	ZFAT
chr16	88590325	88590340	0.473699	158039	2	6	0.00272975	0.003	0.0154686	0.014	ZFPM1
chr3	147110367	147110367	0.42269	280566	1	19	0.387625	0.223	0.424022	0.229	ZIC4
chr5	43192025	43192025	0.443475	311734	1	14	0.156506	0.114	0.209281	0.128	ZNF131
chr17	5019611	5019611	0.416732	160648	1	10	0.511374	0.27	0.535942	0.275	ZNF232
chr3	22413680	22413680	0.423745	265212	1	6	0.369427	0.214	0.405823	0.22	ZNF385D
chr18	22929205	22929205	0.538696	180529	1	8	0.000909918	0.001	0.0655141	0.041	ZNF521
