# Supplementary material for: DNA methylation profiling identifies two distinct subgroups in breast cancers with low hormone receptor expression, mainly associated with HER2 amplification status
Source: Clin Epigenetics. 2021 Oct 3;13:184. doi: 10.1186/s13148-021-01176-5 (PMC8489064; doi:10.1186/s13148-021-01176-5)
Supplement: Supplementary file 6 — Additional file 6. Table S4: Results from DMR analysis comparing LowHR TNBC-like and TNBC samples [file 13148_2021_1176_MOESM6_ESM.xlsx]

## Sheet: Supplementary Table 4
Supplementary Table 4: Results from DMR analysis comparing LowHR TNBC-like and TNBC samples
chr	start	end	value	cluster	indexStart	indexEnd	L	clusterL	p,value	fwer	p.valueArea	fwerArea	Gene
chr1	32229411	32229411	0.40972	9746	21101	21101	1	3	0.721081	0.652	0.727568	0.653	ADGRB2
chr21	38081480	38081480	-0.401941	249429	787800	787800	1	9	0.944324	0.736	0.944865	0.736	SIM2
