# Supplementary material for: DNA methylation profiling identifies two distinct subgroups in breast cancers with low hormone receptor expression, mainly associated with HER2 amplification status
Source: Clin Epigenetics. 2021 Oct 3;13:184. doi: 10.1186/s13148-021-01176-5 (PMC8489064; doi:10.1186/s13148-021-01176-5)
Supplement: Supplementary file 7 — Additional file 7. Table S5: Results from DMR analysis comparing LowHR HRpos-like and LowHR TNBC-like samples [file 13148_2021_1176_MOESM7_ESM.xlsx]

## Sheet: Supplementary Table 5
Supplementary Table 5: Results from DMR analysis comparing LowHR HRpos-like and LowHR TNBC-like samples
chr	start	end	value	cluster	L	clusterL	p,value	fwer	p.valueArea	fwerArea	Gene
chr22	43116077	43116077	0.477095	263029	1	16	0.0453414	0.122	0.121924	0.215	A4GALT
chr17	79095818	79095818	0.457253	179638	1	14	0.108377	0.244	0.176666	0.308	AATK
chr16	48269819	48269819	-0.41104	152479	1	6	0.675422	0.719	0.683992	0.721	ABCC11
chr9	136150585	136150585	0.40764	413870	1	7	0.753663	0.749	0.75864	0.751	ABO
chr2	211090171	211090171	0.450831	233059	1	11	0.14736	0.308	0.210119	0.356	ACADL
chr17	48546341	48546341	0.413682	172852	1	20	0.613768	0.688	0.62538	0.691	ACSF2
chr20	25013345	25013364	0.42899	242862	2	8	0.0436826	0.09	0.0483826	0.094	ACSS1
chr1	236849966	236849966	0.406401	38440	1	10	0.794581	0.764	0.798175	0.765	ACTN2
chr12	52301307	52301307	0.409593	91741	1	10	0.707492	0.729	0.713851	0.731	ACVRL1
chr5	33892083	33892313	0.51349	314907	6	14	0	0	0.000276472	0.001	ADAMTS12
chr5	5140646	5140646	0.482567	312168	1	22	0.0364943	0.103	0.113354	0.2	ADAMTS16
chr10	1447183	1447183	0.438138	40746	1	3	0.247443	0.439	0.295549	0.465	ADARB2
chr14	24804022	24804339	0.458481	117318	4	13	0.00165883	0.006	0.00276472	0.008	ADCY4
chr18	909518	909518	0.401197	180736	1	3	0.956317	0.824	0.956317	0.824	ADCYAP1
chr1	244588462	244588462	-0.43697	39364	1	1	0.261543	0.462	0.308267	0.487	ADSS2
chr2	162357826	162357826	0.443311	227300	1	1	0.202378	0.39	0.257119	0.424	AHCTF1P1
chr5	400201	400201	0.427256	310954	1	11	0.371026	0.55	0.40282	0.564	AHRR
chr7	134143823	134143919	0.428566	375974	3	13	0.0113354	0.027	0.0118883	0.029	AKR1B1
chr12	85674296	85674296	0.463654	96141	1	16	0.079624	0.192	0.15123	0.267	ALX1
chr11	94571764	94571764	-0.432621	77480	1	1	0.304396	0.506	0.343655	0.524	AMOTL1
chr7	2738925	2738925	0.407126	358871	1	4	0.771357	0.754	0.775228	0.755	AMZ1
chr8	41655673	41655789	0.447749	387215	2	6	0.0182472	0.044	0.0290296	0.064	ANK1
chr5	10565263	10565263	0.46853	312919	1	3	0.0669063	0.17	0.140724	0.251	ANKRD33B
chr12	99287793	99287793	0.415004	97806	1	4	0.584462	0.677	0.597456	0.68	ANKS1B
chr12	101111593	101111593	0.400219	97966	1	3	0.992259	0.835	0.992259	0.835	ANO4
chr19	17439339	17439339	0.402173	195487	1	2	0.921205	0.811	0.921482	0.811	ANO8
chr2	201612879	201612944	-0.468206	231643	2	4	0.00442356	0.013	0.0193531	0.041	AOX2P
chr4	40859259	40859259	0.427346	297404	1	8	0.369643	0.549	0.401438	0.563	APBB2
chr19	1467952	1467979	0.520093	190009	2	6	0.000276472	0.001	0.0163119	0.037	APC2,C19orf25
chr12	50355618	50355618	0.405467	91294	1	7	0.817528	0.771	0.820017	0.772	AQP5
chr2	97204401	97204401	0.405413	219153	1	1	0.81974	0.773	0.822228	0.774	ARID5A
chr1	201084119	201084122	0.44364	31342	2	12	0.0223942	0.052	0.0317943	0.067	ASCL5
chr12	110754762	110754762	0.422727	99722	1	1	0.437103	0.594	0.46475	0.606	ATP2A2
chr1	154300241	154300241	0.402757	24436	1	3	0.902405	0.808	0.902682	0.808	ATP8B2
chr12	63544768	63544768	0.406638	93936	1	19	0.787669	0.761	0.79154	0.762	AVPR1A
chr17	80944134	80944134	0.428432	180529	1	4	0.350843	0.535	0.384849	0.549	B3GNTL1
chr12	570155	570155	0.403347	84139	1	4	0.882499	0.799	0.883052	0.799	B4GALNT3
chr21	42543072	42543072	0.436175	254287	1	3	0.266243	0.468	0.312137	0.492	BACE2
chr22	38485020	38485020	0.414704	261602	1	6	0.590545	0.68	0.603262	0.683	BAIAP2L2
chr9	135464814	135465030	0.450801	413664	2	5	0.0157589	0.039	0.0268178	0.059	BARHL1
chr1	156611951	156612436	0.470197	25210	5	11	0.000276472	0.001	0.00110589	0.004	BCAN
chr12	25055967	25056083	0.448965	88276	4	22	0.00193531	0.007	0.00276472	0.008	BCAT1
chr1	147016901	147016901	0.536678	23081	1	1	0.00470003	0.017	0.0829417	0.139	BCL9
chr4	42153081	42153081	0.438408	297636	1	18	0.243848	0.437	0.292784	0.463	BEND4
chr12	32260832	32260832	0.401221	89378	1	16	0.955764	0.824	0.956041	0.824	BICD1
chr20	6750617	6750617	0.473665	240816	1	6	0.0519768	0.14	0.127454	0.229	BMP2
chr3	112995690	112995690	0.410315	279244	1	4	0.690075	0.725	0.697539	0.727	BOC
chr6	105584149	105584149	0.435109	347975	1	19	0.277025	0.482	0.321261	0.504	BVES
chr2	119915392	119915392	0.427637	222438	1	19	0.36439	0.545	0.397014	0.559	C1QL2
chr12	2237980	2237980	-0.405229	84595	1	2	0.824993	0.776	0.827205	0.776	CACNA1C
chr12	2393671	2393684	0.433198	84638	2	2	0.0373237	0.08	0.0436826	0.087	CACNA1C-IT3,CACNA1C
chr17	48636344	48636646	0.475805	172892	3	33	0.000552944	0.002	0.00470003	0.013	CACNA1G-AS1
chr1	223908491	223908491	-0.404141	35650	1	1	0.860658	0.792	0.861764	0.792	CAPN2
chr5	71015210	71015210	0.416665	318660	1	13	0.547968	0.655	0.56345	0.66	CARTPT
chr16	88988174	88988235	0.454202	160728	2	3	0.0121648	0.033	0.0243296	0.054	CBFA2T3
chr2	223163784	223163792	0.428788	234823	2	21	0.0436826	0.09	0.0483826	0.094	CCDC140
chr1	169396635	169396635	0.416089	27582	1	12	0.561239	0.661	0.575615	0.665	CCDC181
chr5	66488992	66488992	0.402732	318282	1	2	0.902682	0.808	0.902958	0.808	CD180
chr4	15780238	15780306	0.438377	295242	2	16	0.0293061	0.064	0.0373237	0.075	CD38
chr3	48694018	48694018	0.413313	272626	1	8	0.620957	0.691	0.632292	0.694	CELSR3
chr17	48546118	48546193	0.415349	172852	2	20	0.064418	0.117	0.0660769	0.118	CHAD,ACSF2
chr1	6231043	6231043	0.420462	2101	1	3	0.47802	0.615	0.501797	0.624	CHD5
chr3	238496	238496	0.466297	265607	1	25	0.0729887	0.178	0.146254	0.257	CHL1
chr7	29495985	29495985	-0.417493	362774	1	1	0.531103	0.644	0.547968	0.65	CHN2
chr7	136556193	136556193	0.402621	376319	1	5	0.907105	0.808	0.907382	0.808	CHRM2
chr1	240046473	240046473	-0.4495	38704	1	1	0.158142	0.33	0.219519	0.373	CHRM3
chr15	78912658	78912658	0.433362	140512	1	19	0.295549	0.5	0.33702	0.521	CHRNA3
chr20	61992187	61992187	0.467934	250730	1	9	0.0682886	0.172	0.142107	0.252	CHRNA4
chrX	71524766	71524766	0.420984	420923	1	11	0.467238	0.61	0.491568	0.62	CITED1
chr7	143042635	143042635	0.428498	377477	1	4	0.35029	0.535	0.384296	0.549	CLCN1
chr22	19512228	19512228	0.434965	257051	1	15	0.27896	0.485	0.322643	0.507	CLDN5
chr16	3068128	3068128	0.444721	146340	1	15	0.191595	0.378	0.248549	0.416	CLDN6
chr2	29338100	29338109	0.484597	210398	2	17	0.00110589	0.004	0.0171413	0.039	CLIP4
chr13	100547292	100547367	0.44631	113496	3	13	0.00608239	0.017	0.00829417	0.022	CLYBL
chr2	98962900	98962900	0.425897	219489	1	12	0.387891	0.564	0.418579	0.578	CNGA3
chr19	40729386	40729386	0.403241	199401	1	3	0.886923	0.803	0.887476	0.803	CNTD2
chr1	205012569	205012569	0.40148	32608	1	8	0.946917	0.823	0.947194	0.823	CNTN2
chr9	116969440	116969440	0.423937	409806	1	1	0.419961	0.585	0.448714	0.597	COL27A1
chr7	7529755	7529755	0.486187	360150	1	1	0.0312414	0.093	0.108377	0.192	COL28A1
chr13	110897039	110897046	-0.414219	114656	2	3	0.0660769	0.118	0.0669063	0.119	COL4A1
chr19	18901843	18901843	0.404702	196078	1	25	0.840199	0.785	0.841858	0.785	COMP
chr12	39299326	39299326	0.400709	89744	1	12	0.9718	0.83	0.9718	0.83	CPNE8
chr20	2781122	2781324	0.517525	240031	5	16	0	0	0.000829417	0.003	CPXM1
chr10	125651588	125651621	0.42393	59150	2	12	0.0494885	0.099	0.0536356	0.102	CPXM2
chr7	30722320	30722320	0.475383	363040	1	15	0.0494885	0.133	0.125242	0.224	CRHR2
chr2	80530431	80530431	0.416603	217681	1	11	0.551009	0.657	0.566215	0.662	CTNNA2,LRRTM1
chr7	101629430	101629430	0.402151	372079	1	1	0.921205	0.811	0.921482	0.811	CUX1
chr15	74658547	74658547	0.475778	139456	1	20	0.0481062	0.129	0.12386	0.22	CYP11A1
chr2	38301756	38301756	0.451037	211556	1	37	0.145148	0.304	0.207907	0.352	CYP1B1
chr20	52790063	52790139	0.458862	248455	2	15	0.00884711	0.024	0.0215648	0.047	CYP24A1
chr10	94834763	94834763	0.422888	53894	1	5	0.433508	0.591	0.461709	0.603	CYP26A1
chr2	72371261	72371261	0.423113	216720	1	10	0.432126	0.59	0.460326	0.602	CYP26B1
chr10	94826319	94826319	0.41973	53888	1	8	0.491568	0.619	0.514238	0.628	CYP26C1
chr21	27945533	27945554	0.432227	252031	3	11	0.0105059	0.026	0.0110589	0.028	CYYR1
chr9	124344221	124344221	0.408946	410632	1	1	0.722975	0.738	0.728504	0.74	DAB2IP
chr4	71872103	71872103	0.412038	299572	1	1	0.651921	0.71	0.661322	0.713	DCK
chr2	220283156	220283175	0.426169	234488	2	12	0.0472767	0.095	0.0514238	0.098	DES
chr18	3526902	3526902	0.417159	181023	1	1	0.538015	0.648	0.554603	0.654	DLGAP1
chr9	968090	968090	0.419676	400872	1	1	0.492397	0.62	0.515068	0.629	DMRT1
chr1	50886393	50886411	0.444589	13999	2	12	0.0212884	0.05	0.0309649	0.065	DMRTA2
chr2	230578216	230578216	0.404726	235728	1	6	0.840199	0.785	0.841858	0.785	DNER
chr1	171810910	171810910	0.446553	27893	1	14	0.178601	0.363	0.237213	0.403	DNM3
chr5	169064451	169064451	0.427676	330879	1	10	0.363008	0.543	0.395632	0.557	DOCK2
chr1	11752494	11752494	0.472297	3994	1	15	0.0541886	0.144	0.129389	0.232	DRAXIN
chr18	28621490	28621490	0.488205	183570	1	21	0.0284766	0.087	0.105612	0.189	DSC3
chr13	96296144	96296144	0.423019	112746	1	2	0.432403	0.59	0.460603	0.602	DZIP1
chr10	131761386	131761386	0.48241	60389	1	18	0.0364943	0.103	0.113354	0.2	EBF3
chr3	183994073	183994073	0.465688	288675	1	15	0.0738181	0.18	0.146807	0.259	ECE2
chr1	236629477	236629477	0.401735	38397	1	2	0.937794	0.818	0.93807	0.818	EDARADD
chr20	57875703	57875735	0.483682	249493	2	15	0.00110589	0.004	0.0171413	0.039	EDN3
chr20	62119492	62119492	0.425688	250803	1	1	0.391485	0.568	0.421897	0.582	EEF1A2
chrX	44088106	44088106	0.45773	418882	1	1	0.106718	0.239	0.175007	0.304	EFHC2
chr9	140524817	140524817	-0.428516	415715	1	2	0.35029	0.535	0.384296	0.549	EHMT1
chr2	73151595	73151595	0.489384	216797	1	6	0.0270943	0.085	0.10423	0.187	EMX1
chr10	119303479	119303479	0.453741	58008	1	42	0.128283	0.277	0.194083	0.329	EMX2OS,EMX2
chr2	119600002	119600586	0.432988	222382	3	15	0.0102295	0.026	0.0110589	0.028	EN1
chr2	46613544	46613544	0.478946	213108	1	1	0.0428532	0.119	0.119436	0.213	EPAS1
chr1	226008710	226008710	-0.436697	36025	1	1	0.263202	0.463	0.309649	0.488	EPHX1
chr17	19209667	19209667	0.418177	166248	1	5	0.518938	0.635	0.537738	0.642	EPN2
chr19	55592453	55592930	0.465403	204083	2	3	0.00525297	0.015	0.0196295	0.041	EPS8L1
chr11	726367	726367	0.414163	61848	1	3	0.604645	0.687	0.61681	0.69	EPS8L2
chr17	37860344	37860344	-0.404799	169546	1	1	0.838264	0.784	0.839923	0.784	ERBB2
chr12	1552740	1552740	0.413258	84360	1	1	0.622615	0.691	0.633951	0.694	ERC1
chr7	64451426	64451426	0.41757	367170	1	4	0.530827	0.644	0.547691	0.65	ERV3-1
chr1	6507490	6508028	0.416735	2244	5	8	0.00138236	0.005	0.00138236	0.005	ESPN
chr4	5710403	5710411	0.483625	293429	3	15	0	0	0.00442356	0.012	EVC2
chr7	27283545	27283545	0.463143	362368	1	35	0.0812828	0.195	0.152889	0.27	EVX1
chr8	118966409	118966409	-0.430711	395147	1	1	0.322367	0.517	0.358584	0.532	EXT1
chr13	113764555	113764871	0.46898	115657	2	8	0.00442356	0.013	0.0193531	0.041	F7
chr8	59058254	59058656	0.468198	388926	3	7	0.00110589	0.004	0.0049765	0.014	FAM110B
chr7	22989876	22989876	-0.423585	361624	1	1	0.426044	0.587	0.454797	0.599	FAM126A
chr9	38622559	38622559	0.477016	404088	1	14	0.0453414	0.122	0.121924	0.215	FAM201A
chr15	52945342	52945342	-0.408178	135224	1	6	0.742051	0.745	0.747581	0.747	FAM214A
chr21	42688886	42688886	0.483329	254322	1	12	0.0356649	0.102	0.112801	0.2	FAM3B
chr1	166135208	166135208	0.414983	27039	1	17	0.585015	0.677	0.598009	0.68	FAM78B
chr8	124217760	124217896	0.471091	395961	2	3	0.00304119	0.01	0.0182472	0.041	FAM83A
chr17	6679564	6679564	0.439769	163484	1	11	0.230578	0.42	0.281172	0.45	FBXO39
chr3	192126165	192126165	0.416675	290198	1	3	0.547415	0.654	0.563174	0.659	FGF12
chr13	102568555	102568886	0.472259	113819	2	4	0.00304119	0.01	0.0182472	0.041	FGF14
chr5	170878094	170878209	0.469305	331180	2	6	0.00414708	0.012	0.0190766	0.041	FGF18
chr11	69516939	69517299	0.571211	73584	3	24	0	0	0.00414708	0.011	FGF19
chr10	103536342	103536348	0.484512	55680	2	12	0.00110589	0.004	0.0171413	0.039	FGF8
chr10	123355748	123355748	0.425668	58679	1	23	0.391761	0.568	0.422173	0.582	FGFR2
chr5	180075875	180075875	0.458268	333657	1	2	0.103677	0.233	0.172795	0.3	FLT4
chr14	38061988	38061988	-0.475635	118575	1	1	0.0489356	0.132	0.124689	0.223	FOXA1
chr1	47882265	47882265	0.409926	13644	1	7	0.698369	0.728	0.705281	0.73	FOXE3
chr14	29236535	29236535	0.407189	117600	1	26	0.769146	0.754	0.773293	0.755	FOXG1
chr8	145700251	145700268	0.432276	400534	2	15	0.0395355	0.083	0.045065	0.089	FOXH1
chr7	4781872	4781872	0.414264	359318	1	4	0.602156	0.684	0.614598	0.687	FOXK1
chr3	138666118	138666144	0.419815	283420	2	19	0.0555709	0.105	0.0588886	0.107	FOXL2NB
chr14	89817982	89817982	-0.466584	125567	1	4	0.0724357	0.177	0.145701	0.257	FOXN3
chr6	1313211	1313211	0.676988	334133	1	10	0	0	0.0782416	0.129	FOXQ1
chr9	86152249	86152249	0.421758	405600	1	3	0.452585	0.606	0.478573	0.616	FRMD3
chr10	13932894	13932894	0.433281	43095	1	9	0.297208	0.5	0.338126	0.521	FRMD4A
chr17	79503859	79503859	0.444983	179848	1	6	0.188831	0.375	0.246613	0.414	FSCN2
chr2	202900063	202900063	0.407503	231932	1	16	0.75781	0.75	0.76251	0.751	FZD7
chr2	171676809	171676809	0.576689	228320	1	2	0.000552944	0.002	0.0787946	0.131	GAD1
chr10	26506713	26506713	0.43448	44632	1	11	0.285043	0.489	0.32762	0.511	GAD2
chr5	153582370	153582370	0.400504	329178	1	1	0.98037	0.831	0.98037	0.831	GALNT10
chr2	154729200	154729200	0.410312	226463	1	22	0.690075	0.725	0.697539	0.727	GALNT13
chr1	230289718	230289718	0.413782	37095	1	3	0.612109	0.688	0.624274	0.691	GALNT2
chr9	128071135	128071135	-0.43145	411442	1	1	0.314625	0.51	0.352779	0.527	GAPVD1
chr2	26396787	26396787	0.476218	209579	1	14	0.0470003	0.126	0.123307	0.218	GAREM2
chr9	130151001	130151001	0.430635	411947	1	1	0.323472	0.518	0.35969	0.533	GARNL3
chr7	30656105	30656105	-0.407103	363014	1	1	0.772187	0.754	0.776058	0.755	GARS1
chr3	128212001	128212196	0.432842	281833	3	12	0.0102295	0.026	0.0110589	0.028	GATA2
chr8	11560563	11560563	0.42552	382783	1	20	0.393973	0.569	0.424108	0.583	GATA4
chr7	921156	921156	-0.42448	357923	1	2	0.411114	0.576	0.440144	0.589	GET4
chr6	13404882	13404882	0.429182	336539	1	1	0.342273	0.53	0.376832	0.544	GFOD1
chr5	179779205	179779205	0.418354	333579	1	13	0.515621	0.632	0.534421	0.639	GFPT2
chr19	38877739	38877739	0.492131	198795	1	4	0.0240531	0.075	0.101742	0.182	GGN
chr19	46180667	46180667	0.401904	201008	1	3	0.930329	0.814	0.930605	0.814	GIPR
chr9	80130342	80130342	0.40585	405150	1	1	0.808405	0.767	0.811169	0.768	GNA14
chr1	235796187	235796302	0.463003	38209	2	2	0.00663533	0.018	0.0207354	0.044	GNG4
chr9	88694317	88694317	-0.412389	405816	1	5	0.643904	0.707	0.654133	0.71	GOLM1
chr7	99769558	99769558	0.417586	371465	1	5	0.530827	0.644	0.547691	0.65	GPC2
chr9	139237503	139237503	0.489616	415046	1	4	0.0268178	0.084	0.103954	0.186	GPSM1
chr12	52400907	52401214	0.435564	91771	2	11	0.0334531	0.073	0.0406414	0.081	GRASP
chr9	37432946	37432946	0.405151	403837	1	1	0.827758	0.778	0.82997	0.778	GRHPR
chr11	105481283	105481283	0.421837	78463	1	24	0.451203	0.606	0.477468	0.616	GRIA4
chr11	120434979	120435056	0.536528	81217	5	13	0	0	0.000552944	0.002	GRIK4
chr9	140051205	140051205	0.463859	415470	1	4	0.0787946	0.191	0.150677	0.266	GRIN1
chr3	141516291	141516458	-0.431391	283832	2	5	0.0400885	0.084	0.0453414	0.089	GRK7
chr5	178422071	178422071	0.416528	333124	1	16	0.553221	0.657	0.568427	0.662	GRM6
chr14	95235026	95235127	0.444349	126850	3	23	0.00635886	0.018	0.00857064	0.023	GSC
chr2	127413831	127413831	0.499539	223322	1	19	0.0174177	0.058	0.0953829	0.171	GYPC
chr4	174450083	174450353	0.442553	308831	2	37	0.024606	0.056	0.0331767	0.069	HAND2
chr19	19373575	19373575	0.411375	196271	1	9	0.666851	0.717	0.675975	0.719	HAPLN4
chr10	93335091	93335091	0.401427	53642	1	3	0.949959	0.824	0.950235	0.824	HECTD2-AS1
chr8	43015521	43015521	0.429071	387530	1	1	0.343378	0.531	0.377938	0.545	HGSNAT
chr1	210567246	210567246	0.456479	33773	1	1	0.113907	0.254	0.181642	0.316	HHAT
chr17	1959121	1959121	0.406654	162143	1	55	0.786563	0.761	0.790434	0.762	HIC1
chr1	42342911	42342911	0.409346	12308	1	1	0.712469	0.731	0.718275	0.733	HIVEP3
chr4	57522145	57522493	0.464603	298804	2	12	0.00580592	0.016	0.0201825	0.042	HOPX
chr7	27136424	27136424	0.449332	362287	1	24	0.160077	0.334	0.221178	0.377	HOTAIRM1
chr7	27192187	27192187	0.448872	362312	1	20	0.162842	0.339	0.22339	0.381	HOXA-AS3
chr7	27227847	27227847	0.439298	362331	1	6	0.235554	0.423	0.285596	0.452	HOXA11-AS
chr2	176958174	176958174	0.513829	229171	1	15	0.0102295	0.034	0.0881946	0.154	HOXD13
chr2	177030228	177030228	0.412273	229209	1	7	0.646669	0.708	0.656069	0.711	HOXD3
chr2	177017449	177017449	0.449076	229202	1	17	0.162566	0.338	0.223113	0.38	HOXD4
chr12	117314052	117314052	0.407944	101142	1	1	0.746199	0.746	0.751728	0.748	HRK
chr10	118500755	118500755	0.476262	57847	1	2	0.0467238	0.126	0.12303	0.218	HSPA12A
chr20	3713341	3713345	0.473574	240253	2	7	0.00276472	0.01	0.0182472	0.041	HSPA12B
chr15	99193929	99193929	0.409622	143929	1	9	0.705834	0.729	0.712469	0.731	IGF1R
chr17	47075095	47075175	0.465531	172362	2	16	0.00525297	0.015	0.0196295	0.041	IGF2BP1
chr7	23509289	23509289	0.434069	361748	1	12	0.287808	0.494	0.330384	0.516	IGF2BP3
chr1	166917009	166917009	0.50745	27104	1	5	0.0132707	0.045	0.0912358	0.16	ILDR2
chr2	121105535	121105535	-0.448596	222693	1	9	0.164777	0.342	0.225325	0.384	INHBB
chr1	153736313	153736313	0.43903	24314	1	1	0.238872	0.429	0.288913	0.458	INTS3
chr3	197639792	197639792	0.419984	291615	1	4	0.487144	0.618	0.510091	0.627	IQCG
chr3	13114570	13114733	0.553729	267391	4	15	0	0	0.00138236	0.005	IQSEC1
chr6	393239	393616	0.414618	333927	2	4	0.0655239	0.118	0.0669063	0.119	IRF4
chr5	3596207	3596704	0.52853	312010	2	11	0	0	0.0160354	0.036	IRX1
chr14	77964542	77964542	0.406447	124669	1	11	0.792093	0.764	0.795964	0.765	ISM2
chr5	52239660	52239660	-0.443999	316538	1	2	0.196572	0.382	0.253249	0.419	ITGA1
chr2	161078319	161078319	-0.40842	227081	1	1	0.737351	0.744	0.742881	0.746	ITGB6
chr7	20390589	20390589	0.436377	361276	1	1	0.265137	0.465	0.311308	0.489	ITGB8
chr15	41793881	41793881	0.467215	133349	1	6	0.0705004	0.175	0.144042	0.255	ITPKA
chr1	226856016	226856016	0.439813	36274	1	5	0.230025	0.42	0.280619	0.45	ITPKB
chr1	62765148	62765148	0.403204	16074	1	3	0.887752	0.803	0.888305	0.803	KANK4
chr14	88789516	88789516	0.403347	125393	1	18	0.882499	0.799	0.883052	0.799	KCNK10
chr6	39281421	39281541	0.456769	342161	3	15	0.00331767	0.01	0.00608239	0.015	KCNK17
chr6	39196071	39196071	0.407482	342138	1	2	0.758087	0.75	0.762787	0.751	KCNK5
chr5	113699194	113699342	0.417852	323012	2	29	0.0602709	0.113	0.0627592	0.114	KCNN2
chr19	34799524	34799524	-0.437282	197757	1	1	0.257396	0.453	0.304119	0.478	KIAA0355
chr16	27730146	27730146	0.411536	150716	1	8	0.663533	0.715	0.672657	0.717	KIAA0556
chr2	149645394	149645394	0.442175	225898	1	6	0.211225	0.401	0.264584	0.435	KIF5C
chr8	145698232	145698660	0.488291	400533	2	6	0.00110589	0.004	0.0171413	0.039	KIFC2
chr16	87739430	87739430	-0.404875	160099	1	4	0.836605	0.784	0.838264	0.784	KLHDC4
chr10	135033364	135033364	0.428869	61382	1	4	0.34559	0.533	0.380149	0.547	KNDC1
chr12	53184179	53184179	0.402729	92083	1	6	0.902682	0.808	0.902958	0.808	KRT3
chr18	7116977	7116977	0.634629	181359	1	10	0	0	0.0782416	0.129	LAMA1
chr11	111411381	111411381	0.416207	79087	1	13	0.55875	0.661	0.573403	0.665	LAYN
chr10	102990026	102990191	0.415166	55565	2	22	0.0652474	0.118	0.0666298	0.119	LBX1-AS1
chr18	13542550	13542550	-0.458044	182487	1	2	0.104783	0.236	0.173625	0.302	LDLRAD4
chr6	33739558	33739607	0.474852	340718	2	2	0.00276472	0.01	0.0182472	0.041	LEMD2
chr1	65991176	65991182	0.511797	16585	2	10	0.000276472	0.001	0.0163119	0.037	LEPR
chr17	35297309	35297309	0.428863	168923	1	59	0.34559	0.533	0.380149	0.547	LHX1
chr9	139096450	139096450	0.455567	414996	1	9	0.120265	0.264	0.187172	0.322	LHX3
chr1	180204221	180204221	0.493932	29050	1	38	0.0221178	0.071	0.0998065	0.178	LHX4
chr9	124985406	124985406	0.436183	410833	1	3	0.266243	0.468	0.312137	0.492	LHX6
chr1	197882170	197882469	0.477148	30833	3	21	0.000276472	0.001	0.00442356	0.012	LHX9
chr20	62369445	62369462	0.46022	250922	2	27	0.00857064	0.023	0.0212884	0.046	LIME1,ZGPAT
chr17	70611386	70611386	0.414134	176498	1	1	0.605198	0.687	0.617362	0.69	LINC00511
chr8	117010731	117010731	-0.485523	394849	1	1	0.0320708	0.095	0.109207	0.194	LINC00536
chr6	134786039	134786039	0.447509	351395	1	5	0.172242	0.352	0.23196	0.393	LINC01010
chr5	6583601	6583601	0.441431	312380	1	14	0.215372	0.404	0.267902	0.438	LINC01018
chr2	175190821	175191374	0.506789	228931	5	16	0	0	0.000829417	0.003	LINC01305
chr6	168197505	168197505	0.406136	356697	1	9	0.801493	0.765	0.805087	0.766	LINC01558
chr6	139795461	139795461	0.433542	352319	1	2	0.293613	0.499	0.335361	0.52	LINC01625
chr17	75877811	75877811	0.432464	178312	1	2	0.306055	0.507	0.344761	0.525	LINC01973
chr15	58782688	58782688	0.429687	135877	1	3	0.335914	0.526	0.371302	0.54	LIPC
chr16	1030586	1030619	0.490463	145316	2	9	0.000829417	0.003	0.0168648	0.039	LMF1
chr1	165324411	165324411	0.403903	26911	1	32	0.867293	0.792	0.867846	0.792	LMX1A
chr2	63275509	63275794	0.449076	214991	3	48	0.0049765	0.015	0.00746475	0.02	LOC100132215
chr12	106975112	106975112	0.418262	98869	1	21	0.51728	0.634	0.53608	0.641	LOC100287944
chr12	106980319	106980319	0.406052	98871	1	12	0.803428	0.765	0.806469	0.766	LOC100287944,RFX4
chr19	14260587	14260587	0.440155	194556	1	3	0.22726	0.419	0.278131	0.45	LOC100507373,ADGRL1
chr11	117069900	117069900	0.409119	80145	1	12	0.718275	0.735	0.723804	0.737	LOC100652768
chr19	30016136	30016136	0.410355	196933	1	7	0.690075	0.725	0.697539	0.727	LOC284395
chr8	65492534	65492534	0.425444	389637	1	12	0.395079	0.569	0.425214	0.583	LOC401463
chr5	43018282	43018443	0.526831	316155	2	12	0	0	0.0160354	0.036	LOC648987
chr12	25205846	25205846	0.408356	88308	1	10	0.737904	0.744	0.743434	0.746	LRMP
chr11	68096138	68096138	0.54389	73067	1	6	0.00304119	0.011	0.0812828	0.135	LRP5
chr1	90100070	90100070	0.401948	18763	1	16	0.928117	0.814	0.928394	0.814	LRRC8C
chr1	204653629	204653629	0.400687	32509	1	13	0.9718	0.83	0.9718	0.83	LRRN2,MDM4
chr20	6032365	6032365	0.439903	240732	1	5	0.228366	0.419	0.27896	0.45	LRRN4
chr12	1931124	1931124	0.422838	84502	1	1	0.434891	0.591	0.462814	0.603	LRTM2,CACNA2D4
chr2	33308864	33308864	0.444592	210967	1	1	0.192425	0.379	0.249378	0.417	LTBP1
chr15	41805031	41805031	0.420104	133355	1	16	0.485209	0.617	0.508156	0.626	LTK
chr2	133426298	133426298	0.438001	224436	1	21	0.248272	0.44	0.296102	0.466	LYPD1
chr19	35786932	35786932	0.444769	198016	1	7	0.191319	0.378	0.248272	0.416	MAG
chr8	120238690	120238690	-0.410268	395401	1	1	0.691181	0.726	0.698369	0.728	MAL2
chr4	86954451	86954451	0.483186	301332	1	2	0.0359414	0.103	0.113077	0.2	MAPK10
chr2	27211953	27211953	0.411936	209812	1	2	0.65441	0.711	0.66381	0.714	MAPRE3
chr19	12978706	12978706	0.438784	194159	1	8	0.240254	0.432	0.290019	0.46	MAST1
chr3	182972326	182972625	0.411975	288410	2	21	0.0688416	0.118	0.0693945	0.119	MCF2L2,B3GNT5
chr6	41606641	41606641	0.441374	342579	1	10	0.216201	0.405	0.268455	0.438	MDFI
chr7	15725322	15725322	0.435715	360742	1	20	0.272049	0.475	0.316837	0.498	MEOX2
chr7	130126368	130126368	-0.41545	375385	1	18	0.574786	0.671	0.588886	0.674	MEST
chr4	141419169	141419169	0.413638	305719	1	12	0.614598	0.688	0.62621	0.691	MGAT4D
chr17	74865838	74865838	0.497528	177923	1	2	0.0190766	0.064	0.0967653	0.173	MGAT5B
chr1	165606857	165606857	0.412363	26952	1	1	0.644733	0.708	0.654686	0.711	MGST3
chr1	222796161	222796161	-0.443389	35444	1	1	0.202101	0.39	0.256843	0.424	MIA3
chr3	99594931	99594931	-0.406341	277853	1	11	0.795687	0.764	0.799281	0.765	MIR548G,FILIP1L,CMSS1
chr16	56651456	56651456	0.404521	153849	1	8	0.845176	0.788	0.846281	0.788	MT1A,MT1M,MT1L
chr11	1082797	1082797	0.413864	62057	1	6	0.609898	0.687	0.622062	0.69	MUC2
chr5	176734633	176734633	0.410226	332596	1	5	0.691457	0.726	0.698645	0.728	MXD3
chr3	174844917	174844917	-0.425584	287479	1	1	0.392867	0.569	0.423002	0.583	NAALADL2
chr17	42083264	42083264	0.401327	170961	1	18	0.95217	0.824	0.952447	0.824	NAGS
chr1	145415412	145415412	0.409956	22897	1	2	0.697539	0.728	0.704451	0.73	NBPF10,NBPF20,HJV
chr1	144966130	144966130	-0.44068	22804	1	1	0.222284	0.411	0.273155	0.443	NBPF20,LOC653513,PDE4DIP
chr1	145075538	145075538	0.406786	22840	1	6	0.781587	0.756	0.785458	0.757	NBPF20,PDE4DIP
chr2	134023625	134023662	0.486529	224485	2	8	0.00110589	0.004	0.0171413	0.039	NCKAP5
chr12	57632120	57632120	0.491441	93328	1	5	0.0240531	0.075	0.101742	0.182	NDUFA4L2
chr18	55862577	55862763	0.491271	186367	5	10	0	0	0.00110589	0.004	NEDD4L
chr17	37764118	37764118	0.402552	169500	1	13	0.90987	0.809	0.910147	0.809	NEUROD2
chr22	42828386	42828386	0.4133	262924	1	8	0.621233	0.691	0.632568	0.694	NFAM1
chr18	77236335	77236335	0.403281	189017	1	5	0.884711	0.8	0.885264	0.8	NFATC1
chr9	14156315	14156315	0.442906	401778	1	1	0.205419	0.394	0.259884	0.428	NFIB
chr19	13123973	13123973	0.444326	194220	1	14	0.194083	0.381	0.25076	0.419	NFIX
chr1	184859325	184859325	0.471018	29938	1	1	0.0569533	0.152	0.132154	0.24	NIBAN1
chr20	21492749	21492749	0.405265	242338	1	5	0.824164	0.776	0.826375	0.776	NKX2-2
chr4	13545639	13545639	0.417279	294993	1	21	0.537186	0.647	0.553774	0.653	NKX3-2
chr1	183386739	183386739	0.415817	29660	1	16	0.566492	0.664	0.580868	0.668	NMNAT2
chr10	72200789	72200859	0.445375	49971	2	17	0.0204589	0.048	0.0304119	0.065	NODAL
chr10	72015695	72015695	0.447547	49910	1	4	0.171966	0.352	0.231684	0.393	NPFFR1
chr7	24323799	24323840	0.505883	361838	2	19	0.000276472	0.001	0.0163119	0.037	NPY
chr1	200122591	200122721	0.428983	31136	2	2	0.0436826	0.09	0.0483826	0.094	NR5A2
chr2	50574708	50574708	0.452291	213686	1	13	0.137407	0.292	0.202378	0.343	NRXN1
chr16	2089866	2089866	-0.401609	145887	1	3	0.941941	0.821	0.942217	0.821	NTHL1
chr9	87285479	87285701	0.489403	405713	5	20	0	0	0.00110589	0.004	NTRK2
chr15	88801474	88801474	0.404369	142119	1	7	0.850705	0.791	0.851811	0.791	NTRK3-AS1
chr1	224492828	224492828	-0.452907	35779	1	2	0.134642	0.288	0.200442	0.339	NVL
chr7	8482614	8482681	0.518271	360312	2	16	0.000276472	0.001	0.0163119	0.037	NXPH1
chr12	57614182	57614182	0.440474	93316	1	9	0.223666	0.414	0.274537	0.445	NXPH4
chr13	79177700	79177700	0.456874	111805	1	14	0.111695	0.248	0.179707	0.311	OBI1-AS1
chr21	34444382	34444382	0.41182	252786	1	25	0.656898	0.711	0.666298	0.714	OLIG1
chr15	53078063	53078063	0.437218	135249	1	4	0.258225	0.454	0.304949	0.479	ONECUT1
chr19	46047249	46047249	0.412349	200960	1	1	0.645286	0.708	0.655239	0.711	OPA3
chr14	57283436	57283436	0.458245	120373	1	7	0.103954	0.233	0.172795	0.3	OTX2-AS1
chr19	719951	719951	0.525381	189588	1	7	0.00691181	0.025	0.084877	0.146	PALM
chr2	105460108	105460263	0.462586	220544	2	13	0.00663533	0.018	0.0207354	0.044	PANTR1
chr3	142681996	142681996	0.419708	284007	1	19	0.492121	0.62	0.514791	0.629	PAQR9
chr22	44577135	44577135	0.422461	263496	1	19	0.442632	0.599	0.470003	0.61	PARVG
chr10	102589545	102589545	0.523993	55424	1	13	0.00746475	0.026	0.0854299	0.147	PAX2
chr2	223156136	223156136	0.448309	234818	1	4	0.166989	0.343	0.22726	0.385	PAX3
chr1	18962937	18962937	0.486203	5869	1	8	0.0312414	0.093	0.108377	0.192	PAX7
chr1	164688315	164688315	-0.434943	26811	1	1	0.279237	0.485	0.322643	0.507	PBX1
chrX	91036888	91036888	0.417166	421391	1	3	0.538015	0.648	0.554603	0.654	PCDH11X
chr21	45177538	45177538	0.416547	255218	1	3	0.552668	0.657	0.567874	0.662	PDXK
chr19	15580700	15580721	0.434537	194948	2	7	0.0356649	0.077	0.0423002	0.084	PGLYRP2
chr20	58180616	58180616	0.451725	249580	1	15	0.141001	0.298	0.205142	0.347	PHACTR3
chr4	111544463	111544463	0.523167	303506	1	11	0.00746475	0.026	0.0854299	0.147	PITX2
chr20	43211178	43211178	0.405655	245961	1	7	0.811999	0.767	0.814487	0.768	PKIG
chr3	155421970	155422092	0.504091	285479	2	11	0.000276472	0.001	0.0163119	0.037	PLCH1
chr15	90208915	90208915	0.439363	142491	1	6	0.235278	0.422	0.285319	0.451	PLIN1
chr1	53528612	53528612	0.418141	14421	1	13	0.519491	0.635	0.538291	0.642	PODN
chr7	131223417	131223417	0.410882	375567	1	2	0.678463	0.719	0.687033	0.721	PODXL
chr2	105473340	105473340	0.455716	220550	1	12	0.120265	0.264	0.187172	0.322	POU3F3
chr4	122686453	122686453	0.480484	304332	1	18	0.0392591	0.108	0.115842	0.205	PP12613
chr1	40006671	40006671	0.441529	11614	1	2	0.215095	0.403	0.267625	0.437	PPIEL
chr5	146435620	146435620	0.404746	327899	1	5	0.839646	0.785	0.841305	0.785	PPP2R2B
chr10	135160775	135160792	0.412117	61461	2	7	0.0688416	0.118	0.0693945	0.119	PRAP1
chr6	105846107	105846107	0.407994	348017	1	1	0.74454	0.745	0.750069	0.747	PREP
chr12	11002197	11002197	0.400467	86695	1	6	0.981753	0.832	0.981753	0.832	PRH1-PRR4
chr3	64136807	64136807	-0.405782	275341	1	2	0.809511	0.767	0.811999	0.768	PRICKLE2
chr14	61970191	61970209	0.419481	121091	2	3	0.0564003	0.108	0.059718	0.11	PRKCH
chr5	35188558	35188558	-0.422071	315111	1	1	0.449544	0.604	0.476362	0.614	PRLR
chr5	138729245	138729245	0.444776	326334	1	7	0.191319	0.378	0.248272	0.416	PROB1
chr4	16085546	16085606	0.437869	295298	2	18	0.0309649	0.068	0.0384296	0.077	PROM1
chr11	36422377	36422377	0.481257	67927	1	5	0.0381532	0.107	0.114736	0.204	PRR5L
chr3	9989666	9989666	0.40078	266573	1	9	0.969865	0.83	0.969865	0.83	PRRT3-AS1,PRRT3,CIDEC
chr3	46940212	46940212	0.403918	272198	1	6	0.86674	0.792	0.867293	0.792	PTH1R
chr10	46993502	46993502	0.425267	47259	1	9	0.398396	0.571	0.428532	0.584	PTPN20,GLUD1P2
chr1	198668711	198668711	-0.434199	30967	1	1	0.287255	0.493	0.329831	0.515	PTPRC
chr12	15475767	15475767	0.410057	87449	1	15	0.695604	0.727	0.702516	0.729	PTPRO
chr19	5339092	5339092	0.4677	191872	1	5	0.0691181	0.174	0.142936	0.254	PTPRS
chr19	45150513	45150513	0.445977	200586	1	5	0.183854	0.369	0.241913	0.409	PVR
chr8	128883193	128883193	-0.457112	397062	1	1	0.10893	0.245	0.177219	0.309	PVT1
chr17	29719431	29719431	0.417885	167891	1	6	0.523362	0.637	0.541333	0.644	RAB11FIP4
chr7	4885521	4885521	0.444672	359385	1	4	0.191872	0.378	0.248825	0.416	RADIL
chr9	129885080	129885084	0.46124	411876	2	11	0.00801769	0.022	0.0212884	0.046	RALGPS1
chr2	238807629	238807629	0.449667	237796	1	1	0.157589	0.328	0.218966	0.371	RAMP1
chr11	64512829	64512829	0.459643	71723	1	17	0.0970417	0.22	0.166436	0.288	RASGRP2
chr18	56940418	56940418	0.49764	186641	1	14	0.0190766	0.064	0.0967653	0.173	RAX
chr19	50031017	50031246	0.458514	202351	2	5	0.00912358	0.025	0.0218413	0.048	RCN3
chr9	36037454	36037454	0.459578	403567	1	11	0.0975947	0.22	0.166989	0.288	RECK
chr10	43600706	43600706	0.442524	46695	1	5	0.208737	0.399	0.262372	0.433	RET
chr15	93613938	93613938	0.416023	143294	1	4	0.562621	0.662	0.576998	0.666	RGMA
chr8	54789648	54789648	0.467657	388413	1	3	0.0691181	0.174	0.142936	0.254	RGS20
chr1	151694123	151694123	0.466723	23800	1	16	0.0721592	0.176	0.145424	0.256	RIIAD1
chr2	87018054	87018054	0.496047	218396	1	17	0.0201825	0.066	0.0978712	0.175	RMND5A,CD8A
chr7	5676855	5676855	0.426358	359676	1	1	0.382085	0.56	0.413049	0.574	RNF216
chr1	44873229	44873229	0.409133	12965	1	8	0.717998	0.735	0.723528	0.737	RNF220
chr19	46800085	46800338	0.49178	201201	3	8	0	0	0.00442356	0.012	RNU6-66P,HIF3A
chr8	109095568	109095782	0.435554	394411	3	21	0.00884711	0.023	0.0102295	0.027	RSPO2
chr1	25255838	25255838	0.414063	7827	1	7	0.606857	0.687	0.619021	0.69	RUNX3
chr1	870791	870791	0.429178	90	1	12	0.342273	0.53	0.376832	0.544	SAMD11
chr17	73688097	73688097	0.404613	177455	1	1	0.842134	0.785	0.843517	0.785	SAP30BP
chr22	20790837	20790985	0.434898	257412	2	16	0.035112	0.076	0.0417473	0.083	SCARF2
chr12	52205722	52205722	0.40302	91697	1	1	0.894388	0.804	0.894664	0.804	SCN8A
chr22	43659884	43659884	0.406416	263249	1	1	0.794028	0.764	0.797622	0.765	SCUBE1
chr1	243448000	243448000	0.440186	39131	1	2	0.226431	0.418	0.277302	0.449	SDCCAG8
chr11	128564180	128564180	0.4696	82824	1	10	0.0624827	0.162	0.136854	0.246	SENCR,FLI1
chr13	37248078	37248244	0.453645	107957	2	16	0.0124412	0.034	0.024606	0.055	SERTM1
chr22	31976162	31976162	-0.428862	260155	1	2	0.34559	0.533	0.380149	0.547	SFI1
chr4	154709828	154709878	0.511811	307275	2	47	0.000276472	0.001	0.0163119	0.037	SFRP2
chr1	168196658	168196658	0.437271	27403	1	1	0.257672	0.453	0.304396	0.478	SFT2D2,TBX19
chr14	36974800	36974800	0.400647	118450	1	5	0.974012	0.83	0.974012	0.83	SFTA3
chr2	109746251	109746251	0.472733	221192	1	20	0.0536356	0.144	0.129113	0.232	SH3RF3-AS1,SH3RF3
chr15	45479642	45479792	0.508262	134155	3	8	0	0	0.00442356	0.012	SHF
chr3	113254986	113254986	-0.457069	279277	1	1	0.109483	0.245	0.177772	0.309	SIDT1
chr6	100911949	100912168	0.464574	347777	3	8	0.00165883	0.006	0.0049765	0.014	SIM1
chr21	38076709	38077042	0.490039	253540	3	15	0	0	0.00442356	0.012	SIM2
chr14	60975912	60975964	0.544093	120887	2	11	0	0	0.0160354	0.036	SIX6
chr1	2222253	2222253	0.468026	849	1	6	0.0682886	0.172	0.142107	0.252	SKI
chr15	68120393	68120393	0.558636	137923	1	9	0.000829417	0.003	0.0790711	0.131	SKOR1
chr17	6616425	6616425	0.408582	163473	1	14	0.733204	0.742	0.738734	0.744	SLC13A5
chr17	80186336	80186336	0.465882	180139	1	13	0.0732651	0.179	0.14653	0.258	SLC16A3
chr22	38477802	38477802	0.423801	261598	1	1	0.422726	0.585	0.451479	0.597	SLC16A8
chr14	92790285	92790285	0.40406	126199	1	10	0.862317	0.792	0.863423	0.792	SLC24A4
chr2	27484942	27484942	0.408527	209932	1	3	0.734034	0.742	0.739563	0.744	SLC30A3
chr16	31498651	31498651	0.424049	151867	1	2	0.418302	0.584	0.447332	0.597	SLC5A2
chr16	55690378	55690418	0.488052	153653	2	21	0.00110589	0.004	0.0171413	0.039	SLC6A2
chr5	524503	524503	0.48255	311029	1	13	0.0364943	0.103	0.113354	0.2	SLC9A3
chr13	88326918	88326918	0.402947	112196	1	4	0.89577	0.804	0.896046	0.804	SLITRK5
chr9	72877684	72877684	0.407597	404577	1	1	0.754493	0.75	0.759469	0.751	SMC5
chr16	4838658	4838658	-0.409178	147055	1	14	0.716063	0.732	0.721869	0.734	SMIM22
chr22	31480787	31481145	0.418829	260020	2	6	0.0586121	0.109	0.0616533	0.111	SMTN
chr1	245970891	245970891	0.410312	39634	1	2	0.690075	0.725	0.697539	0.727	SMYD3
chr20	10198480	10198480	0.496026	241079	1	20	0.0201825	0.066	0.0978712	0.175	SNAP25-AS1
chr3	181444870	181444999	0.505604	288182	3	20	0	0	0.00442356	0.012	SOX2-OT
chr17	70120182	70120182	0.443851	176375	1	3	0.197401	0.383	0.253801	0.42	SOX9
chr2	171573223	171573419	0.481218	228297	2	26	0.00165883	0.006	0.0174177	0.039	SP5
chr8	101250595	101250595	-0.411257	393241	1	1	0.669063	0.718	0.677633	0.72	SPAG1
chr2	65543410	65543410	-0.408981	215440	1	1	0.721316	0.738	0.726845	0.74	SPRED2
chr17	36715074	36715074	0.420121	169209	1	1	0.485209	0.617	0.508156	0.626	SRCIN1
chr19	18540330	18540330	0.42887	195917	1	4	0.34559	0.533	0.380149	0.547	SSBP4
chr7	149487338	149487338	0.496205	378101	1	4	0.0201825	0.066	0.0978712	0.175	SSPO
chr12	22486454	22486454	0.411388	88041	1	4	0.666851	0.717	0.675975	0.719	ST8SIA1
chr11	72497641	72497641	-0.408619	74591	1	1	0.732928	0.741	0.738457	0.743	STARD10,ARAP1
chr17	37808629	37808629	-0.459712	169522	1	2	0.0967653	0.22	0.16616	0.288	STARD3
chr8	74375265	74375265	0.457719	390676	1	1	0.106718	0.239	0.175007	0.304	STAU2
chr5	172753646	172753646	0.454875	331739	1	3	0.124412	0.27	0.190489	0.324	STC2
chr7	22484882	22484882	0.492399	361534	1	6	0.0237766	0.075	0.101465	0.182	STEAP1B
chr1	47697550	47697550	0.413279	13614	1	30	0.621786	0.691	0.633121	0.694	STIL,TAL1
chr11	8615751	8615751	0.418545	63947	1	16	0.512303	0.63	0.53138	0.637	STK33
chr7	138350700	138350700	0.423622	376590	1	4	0.425767	0.587	0.45452	0.599	SVOPL
chr6	10882240	10882240	0.430204	336012	1	11	0.329555	0.523	0.364943	0.537	SYCP2L
chr6	10881925	10881925	0.437062	336012	1	11	0.260713	0.461	0.307437	0.486	SYCP2L,GCM2
chr22	33119791	33119791	0.407857	260417	1	2	0.749516	0.748	0.754769	0.75	SYN3
chr1	210111531	210111531	0.403391	33715	1	10	0.881393	0.799	0.881946	0.799	SYT14
chr2	161996385	161996385	0.499269	227244	1	1	0.0174177	0.058	0.0953829	0.171	TANK
chr1	234587589	234587589	-0.417246	37911	1	2	0.537462	0.648	0.55405	0.654	TARBP1
chr22	19746984	19746984	0.493729	257127	1	4	0.0221178	0.071	0.0998065	0.178	TBX1
chr1	152080543	152081317	0.471581	23923	3	5	0.000829417	0.003	0.0049765	0.014	TCHH
chr6	50791202	50791385	-0.411877	344168	2	3	0.0688416	0.118	0.0693945	0.119	TFAP2B
chr21	43735412	43735412	-0.414167	254685	1	9	0.604368	0.686	0.616533	0.689	TFF3
chr1	218524558	218524558	0.521326	34838	1	1	0.00774122	0.027	0.0857064	0.148	TGFB2
chr2	85545908	85545908	0.42583	217997	1	2	0.388996	0.567	0.419408	0.581	TGOLN2
chr11	2187632	2187632	0.441753	62514	1	6	0.21316	0.401	0.265966	0.435	TH
chr11	76082430	76082430	-0.420743	75475	1	1	0.471938	0.611	0.496268	0.621	THAP12
chr2	242549864	242549864	0.400405	239158	1	4	0.985347	0.834	0.985347	0.834	THAP4
chr6	169629875	169629875	0.450123	357200	1	6	0.152613	0.317	0.214542	0.362	THBS2
chr9	71790355	71790355	0.400008	404435	1	1	1	0.836	1	0.836	TJP2
chr1	223314788	223314788	0.440493	35543	1	2	0.22339	0.413	0.27426	0.445	TLR5
chr10	102895043	102895133	0.50762	55537	2	10	0.000276472	0.001	0.0163119	0.037	TLX1
chr10	102890886	102890886	0.421824	55536	1	15	0.451203	0.606	0.477468	0.616	TLX1NB
chr5	170736201	170736572	0.469819	331141	7	11	0.000276472	0.001	0.000276472	0.001	TLX3
chr3	149051470	149051523	0.437695	284553	2	7	0.0312414	0.069	0.0387061	0.078	TM4SF18
chr1	205216617	205216617	0.452691	32664	1	3	0.135195	0.289	0.200995	0.34	TMCC2
chr17	53800442	53800442	0.403757	173447	1	4	0.870887	0.793	0.87144	0.793	TMEM100
chr4	154409945	154409945	0.458389	307197	1	2	0.103124	0.231	0.172242	0.298	TMEM131L
chr3	100281202	100281202	-0.42796	277979	1	1	0.358584	0.541	0.391761	0.555	TMEM45A
chr1	15468459	15468459	0.40156	4722	1	1	0.943876	0.822	0.944153	0.822	TMEM51-AS1
chr9	100326029	100326029	0.407693	407849	1	1	0.75311	0.749	0.758087	0.751	TMOD1
chr2	152220410	152220410	0.410045	226187	1	2	0.695604	0.727	0.702516	0.729	TNFAIP6
chr13	43149171	43149171	0.421201	108710	1	18	0.461985	0.61	0.486868	0.62	TNFSF11
chr20	42544728	42544794	0.48687	245765	3	26	0	0	0.00442356	0.012	TOX2
chr9	123690671	123690671	0.437826	410479	1	15	0.25076	0.442	0.297761	0.467	TRAF1
chr1	209942726	209943131	0.456544	33669	2	2	0.0102295	0.028	0.0229472	0.051	TRAF3IP3
chr8	141370229	141370229	0.468471	398905	1	2	0.0669063	0.17	0.140724	0.251	TRAPPC9
chr1	228603769	228603769	0.486895	36713	1	15	0.0304119	0.09	0.107548	0.191	TRIM17
chr2	27529788	27530153	0.462608	209949	3	21	0.00193531	0.007	0.00525297	0.014	TRIM54
chr14	51560748	51560748	0.403535	119361	1	21	0.876693	0.796	0.877246	0.796	TRIM9
chr8	116506662	116506662	0.409272	394772	1	2	0.714128	0.731	0.719934	0.733	TRPS1
chr12	3384898	3384898	0.426594	84949	1	3	0.378767	0.558	0.409732	0.572	TSPAN9
chr6	43253387	43253387	0.462555	343059	1	6	0.0829417	0.198	0.154548	0.273	TTBK1
chr19	54926805	54926805	0.418812	203889	1	20	0.508432	0.628	0.528062	0.635	TTYH1
chr17	72231318	72231400	0.446978	176911	2	3	0.0190766	0.046	0.0293061	0.064	TTYH2
chr6	139600997	139600997	0.460536	352276	1	1	0.0920652	0.212	0.162289	0.283	TXLNB
chr18	658937	658937	0.428977	180690	1	24	0.344484	0.532	0.379043	0.546	TYMS
chr2	27530884	27530884	0.433462	209949	1	21	0.294719	0.5	0.33619	0.521	UCN
chr4	96212021	96212021	0.503541	302182	1	1	0.0149295	0.05	0.0928947	0.164	UNC5C
chr16	84780726	84780726	-0.405195	158840	1	4	0.826099	0.777	0.828311	0.777	USP10
chr12	95941869	95942212	0.507695	97370	8	19	0	0	0	0	USP44
chr6	144733031	144733031	-0.433744	352898	1	1	0.291955	0.496	0.333702	0.517	UTRN
chr2	85817259	85817259	-0.418505	218089	1	3	0.512856	0.63	0.531933	0.637	VAMP5
chr2	71134586	71134630	0.449753	216426	2	9	0.0163119	0.04	0.0273707	0.06	VAX2
chr9	2623562	2623562	0.493084	401009	1	2	0.0229472	0.072	0.100636	0.179	VLDLR
chr8	100718146	100718146	-0.43328	393173	1	1	0.297208	0.5	0.338126	0.521	VPS13B
chr7	49813486	49813486	0.461674	365971	1	8	0.0870887	0.202	0.157589	0.275	VWC2
chr8	67419936	67419936	0.430712	389865	1	2	0.322367	0.517	0.358584	0.532	VXN
chr2	63351486	63351486	0.409227	215000	1	1	0.714681	0.731	0.720487	0.733	WDPCP
chr1	228195522	228195794	0.450926	36556	3	16	0.00470003	0.014	0.00718828	0.019	WNT3A
chr22	46366859	46366907	0.436377	264034	2	6	0.0320708	0.071	0.0395355	0.08	WNT7B
chr12	118494258	118494258	-0.407382	101351	1	1	0.762234	0.75	0.766934	0.751	WSB2
chr3	149271990	149271990	0.404218	284614	1	1	0.856234	0.791	0.85734	0.791	WWTR1
chr2	31607367	31607367	0.462787	210760	1	1	0.0818358	0.197	0.153442	0.272	XDH
chr8	135490787	135490787	-0.428321	398219	1	8	0.353331	0.538	0.387338	0.552	ZFAT
chr16	88590404	88590404	0.406596	160498	1	6	0.787946	0.761	0.791816	0.762	ZFPM1
chr13	100637241	100637258	0.471045	113521	2	30	0.00304119	0.01	0.0182472	0.041	ZIC2
chr3	147110367	147110367	0.417323	284337	1	19	0.53608	0.647	0.552668	0.653	ZIC4
chr5	43191975	43191984	0.460863	316191	2	14	0.00801769	0.022	0.0212884	0.046	ZNF131
chr18	22929205	22929205	0.447243	183275	1	8	0.173625	0.353	0.233066	0.394	ZNF521
chr1	228603769	228603769	0.568113	36266	1	15	0	0	0.0646042	0.04	TRIM17
chr2	27529788	27530153	0.448905	206872	3	21	0.00363967	0.004	0.00727934	0.008	TRIM54
chr1	231299352	231299352	0.455084	36895	1	18	0.0900819	0.075	0.148317	0.096	TRIM67
chr8	116506662	116506709	0.485016	389009	2	2	0.00181984	0.002	0.0145587	0.013	TRPS1
chr8	143386872	143386872	0.427998	393780	1	5	0.311192	0.192	0.353958	0.2	TSNARE1
chr1	232148829	232148829	0.447351	37067	1	1	0.128298	0.094	0.181984	0.112	TSNAX-DISC1,DISC1
chr21	46012520	46012520	0.400043	251993	1	3	0.99818	0.414	0.99818	0.414	TSPEAR
chr1	55266296	55266296	0.411218	14881	1	14	0.651501	0.319	0.66242	0.321	TTC22
chr15	99707757	99707757	0.409673	141758	1	1	0.687898	0.331	0.696087	0.333	TTC23
chr19	54926805	54926805	0.476879	200894	1	19	0.0436761	0.043	0.105551	0.073	TTYH1
chr7	2681223	2681223	0.417509	353553	1	3	0.490446	0.261	0.515924	0.266	TTYH3
chr6	139600997	139600997	0.42336	347232	1	1	0.375796	0.216	0.412193	0.222	TXLNB
chr6	42660572	42660572	0.489484	338043	1	1	0.0254777	0.027	0.089172	0.061	UBR2
chr1	165853708	165853708	0.405603	26715	1	3	0.799818	0.368	0.802548	0.369	UCK2
chr2	27530884	27530884	0.401273	206872	1	21	0.947225	0.409	0.948135	0.409	UCN
chr16	84780726	84780726	-0.418405	156393	1	4	0.470428	0.252	0.498635	0.258	USP10
chr16	23156675	23156675	0.405406	147634	1	2	0.806187	0.369	0.808917	0.37	USP31
chr12	95941869	95942100	0.427633	95963	6	19	0	0	0	0	USP44
chr10	11574616	11574616	0.453987	42045	1	6	0.0964513	0.081	0.154686	0.101	USP6NL
chr2	71134630	71134630	0.422936	213229	1	9	0.382166	0.219	0.418562	0.225	VAX2
chr8	95541247	95541247	-0.435977	386712	1	1	0.216561	0.144	0.264786	0.154	VIRMA
chr9	2623562	2623562	0.53075	395199	1	2	0.000909918	0.001	0.0655141	0.041	VLDLR
chr8	100718146	100718146	-0.424754	387425	1	1	0.353048	0.208	0.392175	0.214	VPS13B
chr7	49813085	49813486	0.4845	360644	5	8	0	0	0	0	VWC2
chr8	67419936	67419936	0.452689	384173	1	2	0.100091	0.083	0.157416	0.103	VXN
chr1	228195779	228195794	0.453663	36109	2	17	0.00636943	0.007	0.0181984	0.015	WNT3A
chr22	46366907	46366907	0.467939	260429	1	6	0.0545951	0.051	0.11647	0.079	WNT7B
chr16	78323024	78323024	0.4078	155154	1	1	0.730664	0.348	0.736124	0.35	WWOX
chr16	69873892	69873892	0.417416	153672	1	1	0.492266	0.261	0.517743	0.266	WWP2
chr3	149271990	149271990	0.453343	280840	1	1	0.0991811	0.083	0.157416	0.103	WWTR1
chr2	31607367	31607367	0.443994	207674	1	1	0.154686	0.114	0.207461	0.128	XDH
chr8	135559178	135559178	-0.406655	392442	1	2	0.760692	0.358	0.764331	0.359	ZFAT
chr16	88590325	88590340	0.473699	158039	2	6	0.00272975	0.003	0.0154686	0.014	ZFPM1
chr3	147110367	147110367	0.42269	280566	1	19	0.387625	0.223	0.424022	0.229	ZIC4
chr5	43192025	43192025	0.443475	311734	1	14	0.156506	0.114	0.209281	0.128	ZNF131
chr17	5019611	5019611	0.416732	160648	1	10	0.511374	0.27	0.535942	0.275	ZNF232
chr3	22413680	22413680	0.423745	265212	1	6	0.369427	0.214	0.405823	0.22	ZNF385D
chr18	22929205	22929205	0.538696	180529	1	8	0.000909918	0.001	0.0655141	0.041	ZNF521
