# Supplementary material for: DNA methylation profiling identifies two distinct subgroups in breast cancers with low hormone receptor expression, mainly associated with HER2 amplification status
Source: Clin Epigenetics. 2021 Oct 3;13:184. doi: 10.1186/s13148-021-01176-5 (PMC8489064; doi:10.1186/s13148-021-01176-5)
Supplement: Supplementary file 8 — Additional file 8. Table S6: Correlation of clinicopathological metadata with DNA methylation groups [file 13148_2021_1176_MOESM8_ESM.xlsx]

## Sheet: Supplementary Table 5
Supplementary Table 6: Correlation of clinicopathological metadata with DNA methylation groups
	LowHR TNBC-like	LowHR HRpos-like	p-value
Total	10	13	-
Local tumor stage
T1 + T2	9 (90%)	12 (92.3%)	1
T3 + T4	1 (10%)	1 (7.7%)
Nodal status
N-	7 (70%)	6 (46.2%)	0.402
N+	3 (30%)	7 (53.8%)
Grading
G2	0	2 (15.4%)	0.486
G3	10 (100%)	11 (84.6%)
HER2 status
Negative	8	2	0.003
Positive	2	11
Ki67
Range [%]	20-95	15-90	-
Median [%]	71.5	40	0.087
